# Supplementary material for: A prognostic model of drug tolerant persister-related genes in lung adenocarcinoma based on single cell and bulk RNA sequencing data
Source: Heliyon. 2023 Oct 5;9(11):e20708. doi: 10.1016/j.heliyon.2023.e20708 (PMC10618427; doi:10.1016/j.heliyon.2023.e20708)
Supplement: Multimedia component 2 [file mmc2.xls]

## Sheet: Sheet1
logFC	AveExpr	t	P.Value	adj.P.Val	B
ISG15	33.2362	106.807	1.68418	6.48227e-11	1.06743e-10
SRM	15.8813	35.4244	1.15741	2.05913e-24	7.56544e-24
ID3	51.632	25.1728	-1.0364	6.0697e-18	1.43476e-17
IFI6	171.128	293.621	0.778879	0.725657	0.73288
MARCKSL1	31.3964	129.672	2.04619	7.56265e-29	4.66128e-28
YBX1	190.843	189.199	-0.0124807	0.0797491	0.0855891
PRDX1	158.388	248.932	0.652288	1.11621e-08	1.63043e-08
TSPAN1	40.1185	57.6314	0.522586	0.23365	0.243816
TMEM59	36.5542	40.0571	0.132021	0.391949	0.403576
TACSTD2	96.8118	147.97	0.612046	0.000182206	0.000225661
GADD45A	12.9136	20.2783	0.651053	2.95991e-05	3.77574e-05
GSTM3	7.23995	6.12075	-0.242272	1.19802e-06	1.62071e-06
FDPS	26.9876	29.9927	0.152313	0.596694	0.605881
TAGLN2	371.955	471.592	0.342409	0.000509879	0.000616435
PRDX6	93.5483	109.479	0.226865	0.0576405	0.0622158
ELF3	28.2046	47.4592	0.750756	1.54281e-10	2.4847e-10
ITGB1BP1	5.40269	6.42168	0.249275	0.00060726	0.000730817
PDIA6	33.8864	76.5479	1.17566	3.0527e-27	1.46418e-26
LAPTM4A	188.059	179.491	-0.0672764	0.026219	0.0286757
CYP1B1	11.7441	14.58	0.312056	0.650388	0.658374
BOLA3	2.2873	4.64278	1.02134	5.46173e-22	1.69108e-21
IGFBP5	42.3355	71.2401	0.750823	0.0313492	0.0342298
TUBA4A	11.0415	24.5976	1.15558	1.30493e-16	2.87826e-16
CHPF	19.0417	49.0136	1.36402	6.4693e-23	2.12793e-22
INHA	0.0866	6.96593	6.32981	6.79191e-16	1.4426e-15
ALPP	2.6039	1.08878	-1.25797	1.55004e-22	4.99877e-22
DTYMK	5.18755	13.7544	1.40677	2.77355e-27	1.34993e-26
TMEM40	0.229551	0.62546	1.4461	0.000462656	0.000561402
CMSS1	2.64928	4.66381	0.815907	1.22265e-15	2.5598e-15
FILIP1L	14.6639	9.39351	-0.642531	5.60176e-10	8.81709e-10
TFG	13.8618	26.1721	0.916913	1.36999e-29	9.51064e-29
CD47	43.8805	33.2695	-0.399383	4.254e-10	6.71979e-10
RARRES1	10.9057	19.116	0.809699	0.737684	0.743888
DNAJC19	5.37972	6.483	0.269131	0.000227327	0.00028049
RPL39L	2.82383	15.6509	2.47053	6.21641e-24	2.23418e-23
FAM114A1	9.37831	18.9582	1.01542	4.87317e-25	1.8905e-24
PPBP	8.77301	2.34829	-1.90146	1.27374e-22	4.12793e-22
PPIC	17.0496	25.6051	0.586693	2.26086e-12	3.93932e-12
CXXC5	9.06298	15.0394	0.73069	2.39792e-14	4.65126e-14
HNRNPAB	37.5975	66.7658	0.828472	5.59961e-26	2.36727e-25
SQSTM1	34.9118	50.6389	0.536532	0.000121437	0.000151252
EDN1	47.0602	13.1678	-1.8375	2.08607e-22	6.66228e-22
SOX4	12.7664	44.17	1.79072	1.60426e-28	9.40453e-28
TUBB	116.108	208.464	0.84433	1.45661e-15	3.0304e-15
LTB	6.65145	12.8171	0.946323	4.59248e-06	6.06354e-06
HMGA1	22.9883	122.422	2.41289	2.54063e-30	2.05588e-29
YIPF3	38.1152	55.815	0.550289	1.05957e-17	2.46486e-17
CD24	34.2443	101.438	1.56666	1.4697e-12	2.59163e-12
CENPW	3.14337	9.63961	1.61666	4.34831e-16	9.3716e-16
PERP	30.6669	66.6881	1.12075	4.15213e-16	8.96344e-16
CITED2	92.1587	51.57	-0.837587	6.84272e-19	1.69973e-18
RNASET2	5.49467	9.07477	0.723829	2.88054e-09	4.37722e-09
PSMB1	48.4763	59.3185	0.291202	8.31517e-05	0.000104256
TSPAN13	175.347	116.252	-0.592959	5.15385e-15	1.03944e-14
TAX1BP1	17.8072	25.9125	0.541188	8.17981e-14	1.54131e-13
LSM5	4.41842	8.08508	0.87173	5.76758e-22	1.7733e-21
IGFBP3	16.6	81.7615	2.30024	4.53791e-21	1.32423e-20
CLDN4	40.7985	100.576	1.3017	2.06924e-20	5.75809e-20
TFPI2	4.8399	74.8138	3.95026	8.03346e-06	1.04705e-05
TMEM139	8.45774	2.4712	-1.77506	1.97292e-27	9.81993e-27
XAGE2	6.53438	4.26236	-0.616396	1.32971e-17	3.07161e-17
PGK1	65.8879	124.07	0.913068	2.63603e-15	5.40736e-15
MORF4L2	55.2726	91.7503	0.731149	6.96652e-24	2.4635e-23
CETN2	35.9304	36.5516	0.0247277	0.0596685	0.0642997
ASAH1	122.193	76.7542	-0.670844	4.13201e-19	1.04609e-18
CLU	75.8179	65.3943	-0.213373	1.22603e-08	1.78886e-08
EIF4EBP1	13.2326	43.9547	1.73192	3.84839e-18	9.2124e-18
FABP5	25.2321	7.73695	-1.70542	7.06021e-28	3.84811e-27
PSCA	2.60469	27.7038	3.4109	0.585103	0.595027
CTNNAL1	29.2419	12.1588	-1.26603	2.98007e-26	1.293e-25
PTGR1	6.63489	18.2631	1.46078	4.39543e-12	7.5391e-12
GSN	64.5125	43.6737	-0.562814	7.45195e-12	1.26827e-11
HSPA5	126.06	255.203	1.01754	5.09122e-29	3.19777e-28
LCN2	19.34	133.705	2.78939	1.34007e-12	2.37575e-12
CLIC3	53.8552	16.3428	-1.72043	9.35955e-28	4.9381e-27
CD151	101.629	95.91	-0.0835542	0.019509	0.0214437
CTSD	619.561	509.802	-0.281308	0.00308498	0.00352302
CD59	126.689	85.5788	-0.56597	4.07258e-15	8.2515e-15
MDK	16.853	152.947	3.18196	4.49324e-30	3.48623e-29
FOSL1	8.34619	7.32306	-0.188671	0.79503	0.797449
GAL	0.065681	2.79634	5.41192	9.02893e-18	2.10782e-17
VSIG2	46.2105	19.0569	-1.27791	8.74953e-23	2.85659e-22
APLP2	195.702	156.345	-0.323922	1.33379e-08	1.9418e-08
ANXA11	39.1096	36.1395	-0.113944	0.00561082	0.00633077
PDLIM1	125.504	66.3594	-0.919358	2.26623e-26	9.99717e-26
CD9	162.636	110.887	-0.552561	1.45661e-15	3.0304e-15
SLC2A3	21.8535	11.4813	-0.928571	5.92807e-17	1.32978e-16
GABARAPL1	33.3708	18.3818	-0.860303	4.37236e-25	1.70122e-24
GPRC5A	173.219	74.7221	-1.21299	6.7435e-24	2.39749e-23
ARHGDIB	132.908	119.758	-0.150296	0.00277961	0.00319365
TUBA1B	59.742	70.5028	0.238936	0.187736	0.196996
TUBA1A	85.6799	44.648	-0.940363	1.81202e-21	5.39515e-21
TMBIM6	186.49	185.248	-0.0096358	0.121163	0.12909
KRT8	89.0981	236.14	1.40618	3.64821e-20	9.98338e-20
CD63	310.31	363.715	0.229099	0.0120215	0.0133809
SNRPF	7.53416	13.705	0.863187	7.22718e-18	1.69922e-17
HSP90B1	115.429	243.843	1.07895	2.82235e-27	1.36863e-26
UBC	167.624	161.167	-0.0566764	0.445722	0.455742
ITM2B	96.8762	60.7401	-0.673492	2.29899e-21	6.79903e-21
LAMP1	79.0528	70.1071	-0.173257	1.02899e-10	1.67353e-10
PSME2	26.9087	44.8845	0.738143	3.4742e-14	6.66056e-14
NPC2	268.166	231.49	-0.212176	3.79035e-06	5.0246e-06
SLIRP	6.3389	10.2415	0.692118	2.99958e-17	6.86883e-17
C15orf48	5.25015	47.8679	3.18863	3.07535e-21	9.03427e-21
RPS27L	6.55387	5.85408	-0.162906	0.000453724	0.00055107
CTSH	168.709	100.786	-0.743241	1.07399e-16	2.37683e-16
CLN3	5.72172	6.40541	0.16284	0.224065	0.234
QPRT	4.56989	14.8934	1.70444	8.27682e-06	1.0777e-05
SEZ6L2	7.15439	25.8613	1.85389	5.38811e-15	1.08503e-14
YPEL3	17.5328	21.1163	0.268302	0.129232	0.137133
MT2A	163.501	105.753	-0.628593	0.000208805	0.000257878
NQO1	11.4518	99.7212	3.12233	2.77321e-23	9.35515e-23
CXCL16	98.8033	51.8274	-0.930844	9.64005e-24	3.37274e-23
KRT19	137.514	343.639	1.32131	5.23452e-12	8.95503e-12
KRT16	0.243273	6.64013	4.77056	1.50587e-20	4.2532e-20
LGALS3BP	189.416	345.305	0.866311	2.02504e-15	4.17348e-15
ACTG1	869.718	1182.22	0.442883	2.03463e-09	3.1097e-09
SNRPD1	5.18667	9.83967	0.923802	2.66115e-22	8.45798e-22
MKKS	4.5851	5.19287	0.179577	0.121739	0.1296
CST3	101.83	96.2811	-0.0808451	0.00407866	0.00461385
MYBL2	1.30302	20.4471	3.97197	2.39577e-31	2.44963e-30
SLPI	1398.96	679.078	-1.0427	4.93568e-22	1.53905e-21
CALR	252.311	441.085	0.805854	1.97292e-27	9.81993e-27
PDCD5	10.8248	22.1729	1.03445	1.13139e-25	4.66344e-25
FXYD3	41.9212	38.2898	-0.130719	1.99777e-06	2.68063e-06
SPINT2	52.4997	116.278	1.14719	4.16821e-24	1.5104e-23
PLD3	95.2929	93.3699	-0.0294113	0.000858439	0.00102376
TOMM40	9.85612	18.547	0.912092	2.21402e-19	5.71485e-19
UBE2S	2.05052	7.47531	1.86614	2.94669e-22	9.343e-22
RANBP1	6.73471	14.16	1.07214	1.0042e-27	5.23533e-27
DESI1	9.81305	14.7143	0.584446	1.48726e-10	2.40404e-10
ATXN10	17.1174	19.0503	0.154348	0.0141292	0.0156477
MT-CO1	5269.72	6354.5	0.270051	0.403996	0.415331
MT-CO2	4425.99	5834.08	0.398507	0.133937	0.141898
MT-CO3	4684.98	6181.47	0.399905	0.120971	0.12899
MT-ND3	3210.92	2831.72	-0.181306	0.000452363	0.000549924
MT-CYB	3263.72	3156.91	-0.0480025	0.00218506	0.00253705
UCHL1	2.68141	33.2026	3.63023	4.38279e-11	7.24423e-11
DAPK1	21.1384	11.0202	-0.939722	3.05128e-20	8.4374e-20
LDHB	86.9196	175.372	1.01267	3.6022e-09	5.43006e-09
TSR1	5.26315	7.8152	0.570357	2.15977e-15	4.4442e-15
WDR62	0.259352	1.4821	2.51466	3.66521e-27	1.739e-26
SPRY4	21.6326	10.9134	-0.987099	7.61527e-17	1.69385e-16
UPK2	0.275323	0.958351	1.79943	0.00302521	0.00346376
LMNB2	6.64181	15.1836	1.19287	1.42864e-19	3.74628e-19
RRP1B	5.81923	9.38777	0.689954	3.7864e-20	1.02974e-19
PHLDA1	9.04133	12.4019	0.455953	0.145727	0.153894
C1orf116	66.2719	46.1877	-0.52089	6.53808e-09	9.63546e-09
DCLK1	0.65283	1.63709	1.32636	7.73887e-06	1.00965e-05
CLIP2	3.78187	3.23668	-0.224587	6.06128e-06	7.95505e-06
DDX21	20.1399	25.0826	0.316628	0.000523727	0.000632019
MICALL1	6.71699	6.27134	-0.0990399	0.00307699	0.00351999
HOXC13	0.0060785	0.974584	7.32493	3.96946e-14	7.588e-14
CDA	3.15946	18.5568	2.5542	2.99125e-05	3.81204e-05
FAM72B	0.072577	0.390496	2.42772	8.2113e-23	2.69421e-22
KIF22	5.00291	12.3303	1.30137	9.00841e-30	6.52862e-29
ALDH3B1	33.2595	19.8263	-0.746349	8.28462e-15	1.64818e-14
CCNA2	0.970357	7.96655	3.03737	1.99014e-32	2.98294e-31
MYH14	30.3228	23.0787	-0.393842	6.93855e-07	9.49372e-07
DEPDC1B	0.165097	2.2463	3.76617	9.82374e-34	2.81685e-32
C1orf115	19.9482	7.28099	-1.45405	1.37379e-25	5.61e-25
PCYOX1	45.606	22.8887	-0.994587	3.05218e-25	1.20534e-24
MST1R	4.14052	9.41039	1.18444	2.47338e-14	4.78356e-14
TUBA1C	13.3378	29.4592	1.1432	8.91252e-21	2.56673e-20
ARHGAP19	2.50933	2.32494	-0.110114	0.00615657	0.00694062
DUSP6	47.7298	44.0914	-0.114391	0.0162344	0.017889
PRMT3	1.6609	3.43695	1.04916	1.03296e-29	7.36472e-29
TNS4	0.519323	8.08669	3.96084	1.97054e-12	3.44714e-12
TRPM4	6.63159	8.68528	0.389219	0.434361	0.445161
RGS7	0.0644033	0.554979	3.10723	0.126105	0.134031
PRKAR2B	4.27062	4.08509	-0.0640793	3.6124e-05	4.5771e-05
ARSD	13.338	18.6731	0.485421	0.00292104	0.00335031
EGR1	251.229	75.6886	-1.73085	1.87426e-15	3.88092e-15
MEST	6.26167	16.6037	1.40689	7.08075e-24	2.4972e-23
GPLD1	0.440385	0.416857	-0.0792116	0.00255548	0.00295415
CYBRD1	85.4542	27.5425	-1.63349	6.13622e-30	4.54701e-29
NCAPG2	1.26067	4.86668	1.94875	1.74025e-30	1.48089e-29
CRIM1	29.1814	12.7889	-1.19016	5.09957e-26	2.16281e-25
AURKA	1.28017	8.75651	2.77402	2.55827e-31	2.57584e-30
HMGA2	0.0222034	1.28613	5.85612	1.64832e-12	2.89114e-12
STEAP1B	0.14361	0.841938	2.55156	1.68368e-08	2.44309e-08
TNFAIP8L1	4.68444	3.39307	-0.465286	0.00270062	0.00311102
RALB	29.0839	28.0886	-0.0502366	0.000509879	0.000616435
SPOCK1	0.295525	2.73059	3.20786	3.97616e-13	7.27401e-13
UHRF1	0.292433	3.32968	3.5092	7.19033e-34	2.4958e-32
KIF2C	0.527979	7.03659	3.73633	1.93268e-34	1.59325e-32
TYMS	2.51517	10.3599	2.04228	3.09926e-29	2.04396e-28
VANGL1	2.22035	3.83794	0.789549	1.39512e-14	2.75061e-14
FOXO6	0.416183	2.21003	2.40878	3.36879e-14	6.47731e-14
MBOAT1	4.77677	9.07631	0.926072	2.23541e-13	4.12378e-13
ZFAND5	42.6104	33.2122	-0.359492	6.26326e-09	9.25111e-09
PITX1	0.200531	4.74257	4.56377	2.93135e-24	1.07104e-23
GLB1L2	1.98106	5.96757	1.59087	6.62231e-16	1.40884e-15
ADORA1	1.12017	2.61396	1.22252	0.355886	0.367303
NUP107	3.16103	6.16468	0.963631	3.67544e-20	1.00371e-19
PARP2	3.1973	5.70456	0.835261	5.63495e-19	1.40501e-18
CTSC	34.0142	30.9237	-0.137424	0.000275001	0.00033742
KIF18A	0.589381	1.70439	1.53199	1.45452e-20	4.11699e-20
LTBP2	44.0396	27.2083	-0.694754	3.93012e-09	5.91087e-09
CLIP3	3.40018	4.4837	0.399077	0.143308	0.151582
PPME1	4.59899	8.90073	0.952607	8.13883e-31	7.25346e-30
OLFML3	24.0817	22.4601	-0.100574	1.10599e-07	1.55522e-07
GATA2-AS1	2.52927	2.09354	-0.272779	0.000612646	0.000736627
C5orf38	9.47681	4.7126	-1.00788	8.25814e-17	1.83375e-16
KCTD1	1.07217	1.93229	0.849782	3.5273e-08	5.07363e-08
MIS18A	3.06009	8.03909	1.39346	4.78682e-31	4.38459e-30
NOLC1	18.6236	31.0426	0.737119	1.98477e-19	5.14323e-19
IGFBP4	260.214	216.755	-0.263635	2.77829e-05	3.54749e-05
PNPT1	4.54389	8.2939	0.868122	7.00482e-22	2.1437e-21
ECT2	2.0777	10.4395	2.32899	1.38414e-32	2.22644e-31
CDR2L	7.79389	11.1982	0.522855	0.00655705	0.00737319
ERRFI1	49.277	84.3491	0.775458	7.37333e-05	9.25349e-05
ALCAM	45.3144	35.8128	-0.339493	8.8757e-08	1.25209e-07
ARRDC3	42.7285	41.198	-0.0526248	0.00383777	0.00435255
CD55	144.048	113.179	-0.347937	6.26316e-10	9.82296e-10
CRY1	6.66115	5.02052	-0.407933	2.32683e-08	3.36522e-08
PKN1	34.6537	30.9528	-0.162941	0.000444277	0.000540592
PLK1	0.577681	5.91129	3.35513	2.6477e-34	1.66301e-32
TGFBI	23.0493	44.36	0.944539	0.109008	0.116328
INCENP	2.26311	5.89249	1.38057	1.51645e-23	5.22246e-23
LMNB1	3.37149	13.8955	2.04316	1.61363e-29	1.10853e-28
DPP9	7.72186	11.6483	0.593102	1.31126e-10	2.12475e-10
RRM2	1.11291	11.5946	3.38104	3.98769e-32	5.05747e-31
BNIPL	5.37222	4.75752	-0.175308	1.00256e-06	1.36047e-06
TIAM1	2.43847	1.79375	-0.442995	3.67444e-08	5.27951e-08
UBASH3B	4.53958	1.67939	-1.43462	1.33947e-25	5.48682e-25
RHOBTB3	7.26218	11.779	0.697738	0.000694905	0.000832497
NCK2	15.3447	16.818	0.13226	0.172924	0.181743
ANLN	0.561131	8.67236	3.95002	6.09024e-34	2.43373e-32
ESPL1	0.191485	1.86978	3.28757	3.68539e-31	3.57428e-30
ENPP5	5.19611	7.33205	0.496786	0.0216478	0.0237549
CSGALNACT1	4.40532	3.5603	-0.307249	5.68363e-06	7.47428e-06
RBBP8	5.91957	9.70272	0.712897	2.74512e-12	4.74549e-12
ARHGEF37	3.94175	1.73269	-1.18583	1.06826e-20	3.06313e-20
MTHFD1	4.87199	8.06014	0.726294	2.58422e-18	6.27732e-18
LYN	15.3048	20.6035	0.428905	1.71086e-05	2.20158e-05
FBXO2	4.08814	9.63546	1.23691	0.00121001	0.00143011
SOD3	37.3352	19.3203	-0.950417	2.4694e-19	6.34919e-19
TOMM5	3.41395	5.01552	0.55496	9.1592e-11	1.49148e-10
MAP3K8	11.4594	5.88134	-0.962318	3.09423e-15	6.3178e-15
NUCB1	119.896	89.5764	-0.420595	5.88852e-15	1.18218e-14
GLRX	8.97238	6.71895	-0.417255	1.77185e-08	2.5682e-08
TIPIN	1.46487	2.29711	0.649045	4.77369e-13	8.67287e-13
PALD1	8.42486	3.91219	-1.10667	8.17548e-20	2.17409e-19
LIF	5.6891	10.7584	0.919195	6.561e-06	8.60235e-06
CELSR3	0.124799	1.43772	3.52611	6.59091e-32	7.76197e-31
TK1	5.00396	34.5734	2.78852	5.1089e-30	3.94072e-29
TXNIP	366.537	215.955	-0.763225	1.67205e-14	3.27701e-14
IER5	14.526	14.5821	0.00555535	0.579073	0.58935
HAUS1	5.64962	7.31009	0.371736	0.00237306	0.00275292
HMGCS1	25.9746	14.6032	-0.83082	6.94214e-15	1.38738e-14
OTUD1	25.2986	6.43938	-1.97406	9.21804e-35	1.02329e-32
ICAM1	162.694	94.4334	-0.784791	4.81813e-07	6.61302e-07
RFC3	2.59808	5.44099	1.06642	1.63614e-18	4.01129e-18
ESCO2	0.104607	0.731436	2.80575	7.14541e-31	6.41143e-30
DEPDC1	0.128865	2.08052	4.01301	4.16497e-33	8.45169e-32
TCOF1	3.4789	5.7948	0.736125	5.7324e-16	1.22347e-15
PAQR7	4.98969	6.77473	0.441212	5.42209e-05	6.85032e-05
LIPG	0.498919	0.952093	0.932298	0.00259621	0.00299859
NCAPD2	6.52415	14.5883	1.16095	1.71521e-19	4.46226e-19
PSAT1	1.12004	13.9293	3.6365	1.27053e-30	1.10252e-29
GNPNAT1	3.64295	11.1584	1.61495	2.36225e-29	1.59785e-28
PBXIP1	51.231	61.8773	0.272394	0.291369	0.303088
DNAJB2	15.8145	17.2742	0.127375	0.106732	0.113991
SCD5	11.8849	4.44589	-1.41858	8.79431e-25	3.32369e-24
ANP32E	15.0383	36.6884	1.28669	2.96565e-18	7.17741e-18
SCIN	1.39914	4.43275	1.66367	0.000408296	0.000497269
INHBB	4.47343	10.3519	1.21045	0.000239768	0.000295014
CLIC5	45.9256	4.13398	-3.4737	1.12661e-35	4.06859e-33
MTHFD1L	3.58419	7.04872	0.975717	5.13474e-23	1.71029e-22
CENPH	1.37802	4.09273	1.57046	9.69482e-28	5.07439e-27
NUP188	7.4549	9.57041	0.360391	6.58576e-06	8.62623e-06
WNT9A	5.41034	2.47706	-1.12709	4.2643e-20	1.15023e-19
MCM8	0.860975	2.47192	1.52159	2.59896e-26	1.13511e-25
SPRED2	11.9273	13.5982	0.189154	0.210657	0.220347
ADAMTSL4	14.2379	4.46954	-1.67154	1.50707e-28	8.8742e-28
NFKB2	12.9097	15.8853	0.299245	0.00133785	0.00157135
TTC7B	1.2435	0.722798	-0.782745	3.24435e-21	9.50955e-21
SSRP1	17.9738	29.3003	0.705017	8.77183e-22	2.66591e-21
HMGB2	16.4555	33.2138	1.01321	6.00156e-15	1.20305e-14
CALCOCO1	18.6385	8.89592	-1.06707	2.5169e-29	1.69377e-28
NME1	3.79942	19.0355	2.32484	7.49333e-33	1.39207e-31
TAF1A	1.19787	2.41905	1.01397	6.2169e-23	2.05002e-22
ANXA10	0.036572	7.13953	7.60895	1.92788e-10	3.08976e-10
TICRR	0.0892726	0.756087	3.08226	4.78682e-31	4.38459e-30
SOX9	3.59925	10.16	1.49714	0.00122363	0.00144362
PSMD11	9.83062	18.452	0.908426	1.10307e-25	4.57533e-25
EPB41L4A-AS1	3.76378	3.634	-0.0506232	0.0140665	0.0156045
CTSF	23.5917	18.0995	-0.382332	5.24685e-09	7.80225e-09
SKP2	2.25747	5.94172	1.39617	2.4515e-19	6.31549e-19
TUBB4B	146.979	155.152	0.0780735	0.494839	0.504789
EBNA1BP2	10.239	17.5554	0.777841	3.95551e-25	1.54359e-24
AKAP12	14.5171	7.71492	-0.912031	2.78315e-18	6.74812e-18
SCARA3	9.3089	5.25755	-0.824219	2.73725e-13	5.02847e-13
DDX10	1.95742	3.23959	0.726858	3.87166e-19	9.83955e-19
DUSP4	2.7621	15.7879	2.51499	2.39385e-12	4.16554e-12
ASPM	0.153025	2.33543	3.93185	8.32363e-34	2.57825e-32
NUP210	5.51682	13.1847	1.25696	3.34317e-18	8.04679e-18
HOMER3	3.58714	7.70776	1.10348	1.67941e-15	3.48292e-15
LYPD6B	0.455289	1.98939	2.12747	0.000638367	0.000766855
PPL	22.5858	19.7564	-0.193101	0.000903915	0.00107702
KIF23	0.47961	3.17882	2.72856	3.16897e-30	2.50292e-29
MUC1	147.741	223.438	0.596804	0.00365631	0.00416107
IRX6	1.6062	1.47508	-0.122865	7.74322e-10	1.21154e-09
PPP5C	6.91956	8.65223	0.322392	3.76288e-07	5.18083e-07
SASS6	0.824787	2.13573	1.37263	5.68366e-24	2.04829e-23
CKS1B	3.67515	13.2897	1.85444	1.42077e-29	9.81148e-29
CEBPD	75.5861	51.8605	-0.543485	3.48201e-09	5.25488e-09
PSRC1	1.12678	2.92759	1.3775	4.85166e-18	1.15303e-17
SOX15	0.623828	1.75937	1.49584	0.0175953	0.0193724
VLDLR	3.36538	2.22307	-0.598218	7.81015e-13	1.39967e-12
SUN1	8.67925	12.7165	0.551057	9.09627e-10	1.41653e-09
AMOTL2	21.2988	12.4162	-0.778554	4.99269e-15	1.00848e-14
AK4	0.595692	3.91137	2.71503	7.19551e-19	1.784e-18
CCNYL1	8.02357	7.3169	-0.133011	1.81235e-05	2.32991e-05
GTSE1	0.291776	2.80032	3.26266	1.21054e-32	1.97123e-31
PCAT7	0.0956099	0.547919	2.51873	3.29909e-17	7.50258e-17
SNX21	5.31552	7.89472	0.570676	0.188273	0.197402
GMNN	2.88442	8.10031	1.4897	1.62734e-27	8.22401e-27
GHDC	10.086	10.5382	0.0632642	0.789486	0.793094
FAM72A	0.113616	0.319785	1.49293	3.67217e-14	7.02989e-14
CAV1	344.73	34.8306	-3.30704	1.09322e-35	4.06859e-33
WFDC2	78.4064	285.18	1.86283	7.93513e-14	1.49949e-13
SEMA3F	9.08463	8.34905	-0.121816	0.00295934	0.00339128
ALDH7A1	6.17603	7.7942	0.335721	0.000542737	0.00065436
MYEOV	0.0707695	5.66558	6.32295	1.70019e-27	8.55936e-27
CCNF	0.809898	3.35733	2.0515	9.35042e-32	1.06321e-30
FAM102A	9.92124	17.1723	0.791488	4.60796e-13	8.3949e-13
NPAS1	0.362201	0.511168	0.497008	0.433892	0.445026
TRAK2	13.1679	8.68879	-0.5998	3.12026e-20	8.59211e-20
KCNG1	0.0484655	0.178558	1.88137	0.17016	0.17898
DHTKD1	4.46669	10.0728	1.17318	2.22977e-27	1.09741e-26
UBE2H	21.6073	31.7002	0.552975	1.74932e-13	3.24522e-13
DKC1	8.00532	19.2867	1.26858	1.14798e-33	3.15456e-32
CEBPA	16.1368	9.81547	-0.717229	4.15268e-14	7.92675e-14
VEGFC	5.40394	4.29329	-0.331929	5.47539e-12	9.35498e-12
ANP32A	14.8197	16.4427	0.149936	0.131261	0.139175
RCAN1	17.6588	5.64303	-1.64584	5.01139e-27	2.3357e-26
SH3TC1	2.73223	2.95869	0.114883	0.443341	0.45366
AGPAT5	3.34353	5.72549	0.776027	2.62047e-11	4.35863e-11
EXOSC8	4.21336	5.78158	0.456494	8.83659e-08	1.24791e-07
C1orf198	48.6587	23.1235	-1.07334	1.14949e-26	5.15707e-26
PRRT4	0.1661	0.105964	-0.64848	1.17659e-11	1.97446e-11
CDK1	1.55992	9.50567	2.60732	3.27201e-29	2.14715e-28
FARP1	3.19718	2.97969	-0.101635	0.00190009	0.00221202
PDE4DIP	3.04427	2.85721	-0.0914882	0.00397667	0.00450234
SLC16A13	2.5917	3.8693	0.578175	1.50194e-05	1.93463e-05
OLR1	62.3843	12.0849	-2.36798	9.4391e-32	1.06412e-30
PAICS	4.64881	18.571	1.99812	2.05402e-35	4.06859e-33
ESPN	0.743344	4.06056	2.44958	2.75713e-15	5.64698e-15
KIF18B	0.200138	3.07048	3.9394	3.67385e-33	7.94395e-32
SPINT1	42.638	83.1381	0.96337	4.91384e-19	1.2322e-18
PINK1	7.03672	5.50716	-0.353594	9.56425e-10	1.48765e-09
CDCA7	0.883535	7.40353	3.06685	9.11567e-28	4.84821e-27
TCP11L1	1.5815	2.15362	0.445474	0.00318238	0.00362797
CHPT1	10.0376	6.46885	-0.633834	2.22707e-16	4.83939e-16
THSD4	2.98849	1.54475	-0.952044	7.82183e-20	2.08846e-19
PPIL1	9.92361	22.2975	1.16795	7.6658e-26	3.19974e-25
SLC29A2	6.27607	10.6346	0.760831	7.73794e-08	1.0951e-07
STC2	1.87963	3.43333	0.869161	0.15712	0.165661
VDR	6.06076	10.6383	0.811692	4.63061e-09	6.90925e-09
RXRA	12.3596	8.1703	-0.597167	3.12528e-17	7.13191e-17
FAM43A	7.09214	3.47753	-1.02816	5.4033e-16	1.15697e-15
KRI1	5.37006	7.75681	0.530526	1.18652e-10	1.92499e-10
DNAJC9	2.29292	4.57595	0.996884	5.46532e-28	3.04167e-27
IL17RC	6.09347	7.46897	0.293647	0.000252847	0.000310815
PNP	11.6052	15.4044	0.408577	5.3692e-06	7.06784e-06
GRHL3	0.0809491	1.00173	3.62934	1.7564e-30	1.48506e-29
PJA1	8.46301	10.2531	0.276823	0.00153192	0.0017945
MAP2	4.50218	3.70242	-0.282154	1.09482e-09	1.69094e-09
CIT	2.55636	11.3742	2.15361	1.55091e-10	2.49469e-10
GPRC5C	7.60311	12.764	0.747421	0.000812745	0.000971904
TOP2A	1.27311	20.8627	4.0345	4.33759e-35	7.15161e-33
MAPK4	1.85018	0.710296	-1.38117	6.74399e-26	2.83291e-25
HPRT1	10.8279	24.39	1.17154	1.38755e-23	4.81627e-23
RHOB	222.906	152.874	-0.544095	3.48201e-09	5.25488e-09
MCM3	14.2124	29.3439	1.04591	1.54333e-24	5.70211e-24
NCL	56.861	83.8607	0.560556	1.64716e-15	3.42142e-15
IDUA	3.43825	5.3422	0.635762	0.00011831	0.000147497
FHDC1	7.90254	3.98098	-0.989192	1.7548e-20	4.92464e-20
MZT1	7.10455	10.65	0.584042	2.02224e-07	2.82258e-07
KLK6	0.0449103	4.85778	6.75711	2.59933e-14	5.01978e-14
R3HDM1	2.24826	4.46288	0.989169	9.19625e-28	4.87143e-27
WNK2	0.27557	1.22523	2.15256	1.10063e-13	2.06799e-13
ASPH	9.56277	23.4697	1.2953	4.09649e-08	5.87312e-08
SH3YL1	4.9461	5.9793	0.273685	0.0157441	0.0173778
TBC1D1	6.73495	4.92632	-0.451156	6.37131e-12	1.08716e-11
TTLL12	6.46954	13.4821	1.05931	3.70288e-20	1.00911e-19
CKS2	21.3969	47.7781	1.15895	1.4344e-11	2.40404e-11
PIK3IP1	28.0351	15.2979	-0.873896	1.08942e-21	3.29574e-21
PBK	0.412442	4.80944	3.54361	6.04311e-31	5.49714e-30
CENPV	2.96504	4.95754	0.741573	0.00329106	0.00374862
TPI1	90.7964	214.246	1.23856	2.81158e-28	1.59848e-27
P2RX4	4.88931	6.34362	0.375676	4.18904e-06	5.53641e-06
EIF2B2	3.6094	5.6722	0.652149	2.04339e-23	6.94647e-23
RNF145	57.2285	48.7297	-0.231931	1.30023e-07	1.82642e-07
SH2B2	2.06367	2.69582	0.385508	0.00127245	0.00149853
ANKRD22	1.55481	11.8506	2.93016	5.25908e-23	1.7429e-22
PA2G4	21.8748	35.1124	0.682713	1.2714e-21	3.8287e-21
BAG2	1.82907	2.90738	0.668611	0.00149444	0.00175215
TLE1	5.38174	7.50955	0.480654	3.87899e-06	5.13179e-06
C1RL	14.5747	15.8581	0.121752	0.359227	0.370462
RRP15	2.72768	3.70708	0.442606	1.61472e-08	2.3482e-08
TM4SF1	97.5292	107.862	0.145276	0.884333	0.885676
CDC42EP3	6.94769	9.32779	0.425001	0.297998	0.30974
IGSF9	0.462366	4.72722	3.35388	2.66041e-30	2.13969e-29
DAP	37.9375	82.0102	1.11218	6.44378e-27	2.98223e-26
ABCC2	0.120475	3.66277	4.92614	6.27775e-08	8.90361e-08
ABCC5	2.56846	4.69884	0.871402	7.78306e-10	1.21633e-09
MRTO4	8.2974	17.1417	1.04678	3.57077e-27	1.7003e-26
BLNK	2.06102	3.32419	0.689643	5.81845e-08	8.2789e-08
LSM6	5.78156	5.3113	-0.122395	0.00244973	0.00283687
GINS1	0.453985	4.18352	3.204	9.3097e-35	1.02329e-32
CAPN5	2.31223	9.65902	2.06259	3.60754e-17	8.18991e-17
PCNA	26.9973	64.2589	1.25108	1.43294e-25	5.81555e-25
EXOC6	4.93679	3.9589	-0.318474	6.38399e-09	9.41889e-09
MPZL1	16.0885	27.8124	0.789694	1.23996e-27	6.36387e-27
TONSL	0.730551	3.50373	2.26183	6.97591e-32	8.14268e-31
TRIM4	8.53411	8.22539	-0.0531561	0.0346312	0.0376886
OSR2	0.724878	1.93391	1.41571	2.71645e-07	3.76762e-07
FAF1	5.27294	7.02842	0.414594	1.00898e-12	1.79845e-12
FBXO5	1.29025	2.6343	1.02977	2.07898e-14	4.06248e-14
ETV5	18.7517	9.17064	-1.03192	2.40311e-20	6.67304e-20
HSPA8	179.09	229.213	0.356002	7.53883e-06	9.85503e-06
BIRC5	0.806704	11.4556	3.82787	2.16858e-32	3.17337e-31
NPNT	43.0581	13.4781	-1.67567	3.15571e-28	1.77879e-27
RRP9	9.55539	13.9637	0.54729	6.25807e-14	1.18768e-13
PIF1	0.172689	0.980296	2.50504	6.98306e-26	2.92402e-25
FANCD2	0.639995	2.0711	1.69427	2.15205e-30	1.79656e-29
SC5D	9.20213	16.5093	0.843242	0.00131206	0.00154243
DTX4	15.8583	13.851	-0.195246	1.1296e-05	1.46072e-05
ACHE	0.85287	5.11021	2.58299	3.06298e-08	4.41056e-08
KRT4	13.2488	3.42723	-1.95075	6.99753e-28	3.82977e-27
CHD5	0.0447238	0.0417343	-0.099811	1.09977e-08	1.6082e-08
GART	4.8211	10.0362	1.05778	3.55799e-32	4.69299e-31
POLE2	0.419142	2.39451	2.51422	1.82628e-32	2.76881e-31
TPX2	1.23093	17.2572	3.80938	2.4477e-33	6.20868e-32
TCEAL8	35.2123	39.6854	0.17253	0.0786559	0.0844846
RAN	31.1693	53.7597	0.786399	5.31816e-17	1.19909e-16
SRPX2	2.45068	13.5025	2.46198	1.57981e-20	4.44301e-20
IQGAP3	0.366239	5.08568	3.79558	1.3687e-34	1.31522e-32
LBR	9.23968	15.4003	0.737042	5.80817e-16	1.23764e-15
GABARAP	30.3098	25.8845	-0.227695	4.99479e-06	6.58813e-06
NETO2	1.33507	3.85548	1.52999	1.70772e-17	3.93791e-17
AMIGO2	11.5945	19.6671	0.762341	0.0543544	0.0588134
THOP1	2.51845	4.72365	0.907366	8.32637e-21	2.40844e-20
DRAM1	70.3841	36.6901	-0.939859	6.7451e-19	1.67864e-18
COL4A6	0.444	0.313918	-0.50017	4.67183e-19	1.17823e-18
VGLL3	4.94875	2.39384	-1.04774	1.03202e-21	3.12928e-21
AP5B1	8.0098	6.41378	-0.320592	1.42416e-06	1.92072e-06
CMBL	6.71425	18.6148	1.47115	1.65119e-07	2.30712e-07
PSMC3	38.7792	50.6412	0.385028	1.15636e-11	1.94298e-11
STXBP6	6.39154	0.686499	-3.21883	5.52303e-34	2.41992e-32
SLC25A32	7.04294	8.66365	0.298797	0.000951616	0.00112978
ABCE1	7.57514	12.4936	0.721848	3.26287e-20	8.94746e-20
KIF11	0.827976	5.94028	2.84287	9.63418e-34	2.81685e-32
DDAH1	20.9143	20.8307	-0.00578141	0.0472613	0.0512224
GAA	40.881	37.3552	-0.130122	0.0141922	0.0157043
MAN1A1	23.313	15.6493	-0.575032	1.59066e-14	3.12215e-14
RHOV	1.54923	19.2363	3.63422	3.90546e-22	1.2265e-21
NEDD9	41.1434	15.2672	-1.43023	1.22073e-25	5.01602e-25
TMEM159	12.7803	26.4863	1.05133	6.59959e-15	1.32092e-14
BCCIP	7.45001	11.6747	0.648077	6.04062e-20	1.61943e-19
BTG1	45.1668	35.0894	-0.364227	1.85288e-09	2.83521e-09
C2CD3	2.1996	2.98581	0.440885	2.99273e-06	3.97924e-06
ANKRD33B	1.43834	0.503159	-1.51532	4.72357e-26	2.0098e-25
TAC3	0.0201085	0.804346	5.32194	0.00214373	0.00249126
CENPL	0.678513	2.01421	1.56977	3.89795e-31	3.75285e-30
ARNTL2	0.927905	5.69777	2.61835	5.44624e-20	1.46305e-19
LRR1	2.22186	4.45102	1.00237	2.73391e-19	7.002e-19
PRSS8	52.3965	85.9913	0.714719	4.73295e-08	6.77089e-08
HPSE	1.74714	2.71463	0.635764	7.5671e-06	9.88219e-06
NDRG1	40.3624	63.9976	0.665007	0.0577457	0.0622785
SERPINE2	1.43516	4.58133	1.67456	1.38368e-09	2.1321e-09
RUVBL2	15.3241	21.3599	0.479097	1.51082e-10	2.43616e-10
LRP8	0.78251	2.10145	1.4252	4.07258e-15	8.2515e-15
YPEL5	44.7196	36.5389	-0.291476	5.53096e-09	8.20622e-09
SLC7A8	10.6718	8.93721	-0.255902	5.63793e-09	8.35554e-09
ERBB3	16.9529	32.9051	0.956776	6.36514e-13	1.14538e-12
SLC22A23	5.61536	6.41538	0.192156	0.667746	0.675427
MET	17.2515	46.3165	1.4248	0.000129599	0.000161113
BET1L	16.7408	21.8354	0.383294	2.85677e-12	4.9256e-12
PRSS16	2.59861	4.65792	0.841946	2.39792e-14	4.65126e-14
GATA6	11.9996	3.94599	-1.60453	2.71339e-28	1.55607e-27
KIF20B	0.875358	2.39218	1.45038	5.59079e-22	1.72699e-21
DEGS1	33.8139	31.1712	-0.117401	0.00146992	0.00172494
BICD1	0.860639	1.27735	0.569672	0.000938137	0.00111578
CDCA2	0.193964	1.71298	3.14265	2.5745e-32	3.57449e-31
KCNK15	0.481619	1.15814	1.26585	0.00308498	0.00352302
ADORA2B	2.54793	4.86845	0.934138	1.05497e-08	1.54441e-08
SPAG5	0.660285	6.25898	3.24477	1.39599e-34	1.31522e-32
CHEK1	0.535429	2.81616	2.39496	1.04848e-32	1.79603e-31
CCNG2	5.77065	8.6054	0.57651	9.02927e-09	1.32476e-08
PDCD2L	2.09683	6.38949	1.60749	4.78682e-31	4.38459e-30
CRTAP	33.7636	22.7065	-0.572363	7.57025e-22	2.31138e-21
WDR74	3.94126	6.76465	0.779358	1.99025e-27	9.83199e-27
DSTN	158.933	122.146	-0.379817	1.02928e-11	1.73609e-11
SNTB1	11.058	12.9787	0.231052	0.779656	0.783816
FAM83A	0.215258	24.8157	6.84904	6.45797e-34	2.43373e-32
ARNT2	4.39247	3.32263	-0.40271	8.56724e-12	1.4555e-11
SAPCD2	0.308466	4.67058	3.92042	1.75044e-35	4.06859e-33
TUFT1	6.92566	12.6681	0.871172	1.20495e-13	2.25436e-13
TP53INP2	17.2269	12.8893	-0.418485	6.22195e-08	8.83396e-08
SYNGR1	1.61514	1.12416	-0.522815	2.4413e-11	4.06575e-11
BOP1	4.98394	17.7883	1.83557	5.59923e-30	4.24447e-29
WWC1	9.36868	6.27817	-0.577501	7.5842e-15	1.5134e-14
MPP6	0.717271	1.76933	1.30261	4.37707e-16	9.4182e-16
VRK1	2.95602	5.22701	0.822331	1.8352e-13	3.39976e-13
CCT7	40.2595	64.3895	0.677497	1.24915e-23	4.34729e-23
ABHD4	9.71128	14.1357	0.541607	8.518e-07	1.16187e-06
NCAPD3	1.85691	4.02896	1.1175	1.98705e-21	5.88972e-21
CLDN3	18.2157	79.4058	2.12406	2.24195e-16	4.8637e-16
MELK	0.402604	5.57789	3.79228	5.61516e-33	1.10543e-31
CA9	0.269007	13.5285	5.65222	1.5721e-25	6.36075e-25
BUB3	6.15689	10.8739	0.8206	8.34745e-29	5.07386e-28
SPATS2L	8.4454	14.1008	0.739536	8.69424e-10	1.35552e-09
DDX11	1.10867	3.37763	1.60718	5.13179e-22	1.59642e-21
SHC3	3.22075	1.00839	-1.67534	1.43294e-25	5.81555e-25
IPMK	2.48667	3.24005	0.3818	0.00156597	0.00183275
VSTM2L	9.18506	41.4383	2.1736	2.63689e-10	4.19548e-10
MCM5	4.90616	8.52243	0.79667	1.45751e-14	2.86935e-14
PRMT5	9.23996	16.857	0.867389	1.16371e-22	3.78063e-22
CPM	38.9868	36.1556	-0.108769	2.74512e-12	4.74549e-12
BRCA1	0.689916	2.12706	1.62437	9.06332e-20	2.4005e-19
LBH	60.8961	33.5302	-0.860887	3.08281e-17	7.04719e-17
MAP7D3	1.74712	1.21341	-0.525913	3.8161e-12	6.5625e-12
ADCY9	9.17417	4.58633	-1.00024	1.75713e-21	5.25546e-21
MAN2B1	26.9718	23.0242	-0.228301	0.000965274	0.00114496
ARHGEF17	9.98471	7.11764	-0.488321	1.78598e-10	2.86932e-10
SKA3	0.246597	2.52288	3.35484	3.63855e-33	7.94395e-32
HMGB3	6.45803	79.1571	3.61555	5.71824e-32	6.9196e-31
CRAT	8.14828	11.6924	0.521005	1.34616e-10	2.17863e-10
STMN3	7.12835	14.7088	1.04504	0.00262368	0.00302503
POLD2	13.9521	26.4582	0.923231	9.39687e-23	3.06036e-22
BZW1	11.7966	20.7937	0.817782	1.61782e-19	4.2172e-19
ABCA12	0.0339731	1.58388	5.54292	2.54063e-30	2.05588e-29
DNMT1	5.73985	10.0583	0.809299	5.85131e-15	1.17651e-14
HS6ST2	0.706452	9.84325	3.80047	7.99978e-27	3.65111e-26
NATD1	7.04039	3.41148	-1.04526	6.26723e-24	2.24632e-23
PPM1H	1.98426	4.58986	1.20985	1.49062e-09	2.29419e-09
ITGA6	17.2702	14.7833	-0.224312	3.4317e-09	5.1968e-09
SHROOM3	9.54658	7.54605	-0.339262	1.49451e-07	2.09485e-07
RRS1	7.80594	16.9506	1.1187	3.26287e-20	8.94746e-20
EPHA2	19.7895	19.3351	-0.0335114	0.105866	0.113158
PIP5K1B	7.8494	1.85479	-2.08132	2.88617e-32	3.96548e-31
ACOT7	6.47427	8.0459	0.313535	0.0300525	0.0328412
ALDOC	5.65826	10.6303	0.909752	9.15542e-05	0.000114464
CSE1L	14.9683	27.0865	0.85566	5.09425e-19	1.2726e-18
MYH15	0.273255	0.182844	-0.57963	1.84373e-09	2.82449e-09
CPAMD8	8.56249	3.13053	-1.45162	6.02202e-23	1.99074e-22
TGFBR3	10.6942	2.05604	-2.37889	1.69192e-32	2.61985e-31
MAP4K4	9.2818	12.1141	0.384215	0.0107267	0.0119801
HEATR5A	3.03585	3.70597	0.287753	0.155951	0.16456
SLC2A10	3.78199	6.70861	0.826869	0.00940305	0.0105285
UCP2	39.2832	57.2135	0.542442	0.000100093	0.000124903
IL17RE	6.96484	5.41203	-0.363922	5.56367e-08	7.94208e-08
GNAI1	7.365	6.21824	-0.244178	2.99273e-06	3.97924e-06
MTHFD2	5.90802	18.6924	1.66171	3.74786e-24	1.36183e-23
PHF19	2.90957	4.85464	0.73856	1.34783e-12	2.3831e-12
UST	4.38936	2.31696	-0.921774	1.14663e-19	3.01878e-19
CCT6A	26.585	63.1778	1.24881	1.98584e-31	2.07882e-30
FEN1	4.32589	14.4163	1.73663	3.11119e-30	2.47208e-29
ZWINT	2.09719	14.2391	2.76333	2.54434e-33	6.21479e-32
USP2	1.85728	0.991522	-0.905474	1.51565e-11	2.53377e-11
CHD1L	9.76955	20.3785	1.06068	7.76912e-29	4.76627e-28
CENPU	1.0145	5.91124	2.54269	4.16137e-31	3.94881e-30
TTF2	1.08211	2.23218	1.0446	1.33023e-24	4.95642e-24
CDC20	1.22284	18.5502	3.92313	7.19033e-34	2.4958e-32
FAM72D	0.0545457	0.294814	2.43427	5.05733e-19	1.26577e-18
RND3	13.0951	10.5977	-0.305283	1.94032e-05	2.49199e-05
FAM83D	1.19615	6.44903	2.43068	1.53065e-24	5.67115e-24
CRYAB	13.2314	3.80181	-1.79921	8.19898e-29	5.00669e-28
PNRC1	49.2814	33.9654	-0.536978	1.98367e-13	3.66964e-13
AATK	6.61592	2.15869	-1.61579	2.57073e-24	9.41886e-24
SLC7A1	3.99578	7.3648	0.882169	5.82943e-13	1.05185e-12
SYNPO	36.8456	12.2155	-1.59279	1.94889e-31	2.05647e-30
BSDC1	13.7702	15.6567	0.185225	0.000935462	0.00111361
SLC40A1	72.0321	49.2113	-0.549651	2.10587e-09	3.21486e-09
MAD2L1	0.576884	3.73317	2.69405	2.55827e-31	2.57584e-30
RAD54L	0.197583	2.15831	3.44937	2.99917e-33	6.94018e-32
LRP10	41.3354	45.7726	0.147106	0.425023	0.436269
CENPN	1.285	3.17399	1.30453	7.938e-20	2.1152e-19
HSD17B14	11.0896	10.7412	-0.0460561	0.000183953	0.000227612
EPB41L5	10.5361	6.00605	-0.810856	4.87853e-19	1.22567e-18
POLR2G	19.251	28.5696	0.569551	7.25811e-16	1.53667e-15
PRR11	0.886873	4.65843	2.39305	1.42108e-24	5.28001e-24
ALYREF	22.0904	41.9977	0.926892	2.57511e-18	6.26673e-18
SLC19A2	10.9475	9.44127	-0.213549	0.158295	0.166767
G2E3	1.44653	2.65163	0.87428	2.69275e-11	4.47322e-11
PRR15L	29.4499	45.9569	0.64202	0.00531519	0.00600234
ATG9B	0.30212	1.18852	1.97597	1.03501e-11	1.74352e-11
IPO5	12.3184	15.1134	0.295016	0.00382802	0.00434523
TMEM263	9.14922	17.4315	0.92998	8.45324e-21	2.43979e-20
CCL28	1.54962	3.46214	1.15975	0.00367504	0.00417877
CARD10	3.4502	5.47399	0.665913	1.0928e-05	1.41592e-05
SLC9A2	0.103305	0.583433	2.49766	0.0316636	0.0345445
MCM6	4.69644	14.4175	1.61818	2.26907e-27	1.1126e-26
CENPE	0.211146	1.50508	2.83352	1.00508e-29	7.2049e-29
PKP2	1.01577	3.08252	1.60154	1.96833e-05	2.52552e-05
DTL	0.89911	3.60352	2.00284	4.90775e-24	1.77351e-23
ITGB6	30.9735	30.418	-0.0261065	0.00057077	0.00068753
SECTM1	17.7266	13.7675	-0.364652	2.36683e-06	3.16296e-06
TMEM209	4.85191	7.30844	0.591013	1.74675e-12	3.05971e-12
DIAPH3	0.829033	1.17989	0.509146	0.137288	0.145332
TNFRSF21	13.8886	60.2567	2.11722	3.68539e-31	3.57428e-30
OBSL1	4.77385	8.78044	0.879139	3.17492e-05	4.0422e-05
TIMM21	2.28686	3.09138	0.434883	3.76202e-10	5.94976e-10
CROT	2.88877	3.22678	0.159643	0.774754	0.779482
FOXM1	0.682724	7.85607	3.52443	3.93069e-33	8.22948e-32
CCT5	16.5512	43.6182	1.39799	5.04557e-29	3.18426e-28
HPS5	10.0296	5.10977	-0.972929	2.2576e-29	1.53493e-28
ACTL6A	8.00832	16.9774	1.08404	9.52572e-28	5.00575e-27
C8orf31	0.31887	1.02209	1.68048	2.56956e-10	4.09329e-10
ABCD1	4.51222	6.19741	0.457827	3.5501e-05	4.50682e-05
FGF18	1.93875	1.38539	-0.484835	1.96227e-16	4.28515e-16
ID2	35.7209	21.1165	-0.7584	1.80517e-19	4.68704e-19
MRPL3	15.9151	35.9005	1.1736	3.32891e-32	4.52663e-31
FAM83E	9.16685	15.573	0.764547	8.71127e-05	0.000109118
HMMR	0.455562	4.14949	3.18721	9.99401e-33	1.73449e-31
LRRC59	22.6813	45.5248	1.00515	1.51717e-27	7.69673e-27
SIGMAR1	15.7304	28.3902	0.851839	1.56621e-23	5.37976e-23
ICAM5	3.98549	2.72362	-0.54923	4.02303e-08	5.77407e-08
ALDH3B2	0.556564	4.31578	2.955	3.63225e-17	8.23184e-17
CCDC86	6.09781	12.2776	1.00967	1.46826e-23	5.06974e-23
GALM	12.2857	18.2741	0.572821	3.17836e-07	4.3898e-07
MAP1LC3B	19.5857	16.9172	-0.211305	1.03551e-07	1.45768e-07
NUSAP1	1.70682	11.2693	2.72302	9.1674e-33	1.63403e-31
PLA2G2F	0.00103731	0.0722241	6.12157	3.79438e-19	9.66176e-19
PLCD3	3.79594	2.92034	-0.378324	1.46638e-11	2.4545e-11
PAK1IP1	6.79188	13.1264	0.950584	1.87728e-20	5.25717e-20
FH	18.536	30.9871	0.741334	6.52755e-24	2.32698e-23
ZBTB10	3.09065	5.1155	0.726964	0.000466146	0.000565116
GINS4	0.24228	1.44795	2.57927	7.45338e-32	8.6237e-31
OAS3	8.34569	16.8014	1.00948	4.12467e-09	6.1964e-09
RASSF5	10.9325	7.58191	-0.527995	5.03332e-13	9.09444e-13
IPO11	3.0483	3.33619	0.130194	0.744327	0.750013
HS6ST1	7.11588	9.52468	0.420629	0.0336171	0.0366152
FOLR1	155.181	100.857	-0.621636	4.27305e-12	7.33875e-12
STEAP1	2.05083	15.8367	2.94899	1.44474e-23	5.00161e-23
CCDC85B	13.5229	9.89733	-0.450296	5.5388e-08	7.91514e-08
SMC2	2.71044	4.55059	0.747523	9.75795e-10	1.51599e-09
NUP205	5.63901	9.85873	0.805959	1.79922e-16	3.9553e-16
BCL6	16.6523	13.87	-0.26375	0.000233104	0.000287082
CPNE8	3.67148	4.53043	0.303287	0.0411215	0.0446781
BRI3BP	2.04824	5.22765	1.35178	1.6478e-28	9.57463e-28
NUP35	2.04666	3.37838	0.723059	1.39038e-20	3.9439e-20
MCM7	11.4469	30.2274	1.40091	6.15302e-25	2.35925e-24
CENPM	1.38459	5.01574	1.857	5.63448e-22	1.73642e-21
EIF2B3	5.48978	6.76117	0.300524	2.21371e-06	2.96434e-06
MID1	3.37164	3.11422	-0.114578	0.00129752	0.0015267
ME2	4.00712	5.01494	0.323668	5.92287e-05	7.47585e-05
XRCC3	1.07917	2.00693	0.895062	2.00753e-13	3.70859e-13
SKA2	8.5948	12.5573	0.546995	2.55918e-07	3.55322e-07
WDR43	7.7166	13.2273	0.777486	1.56782e-18	3.85094e-18
CENPP	0.304555	0.465966	0.613521	7.72842e-11	1.26788e-10
TEX30	2.117	3.61103	0.770391	3.55097e-11	5.88409e-11
CPNE2	9.81584	7.60166	-0.368798	3.25322e-09	4.93218e-09
TOX2	6.25217	2.36895	-1.40011	7.20592e-25	2.747e-24
CAPN8	6.99981	20.2463	1.53227	3.13825e-07	4.33894e-07
CDCA5	0.72151	6.35841	3.13958	9.1755e-32	1.05239e-30
TCF7L1	8.20675	6.54727	-0.325918	5.71521e-08	8.14078e-08
PLEKHA1	3.99732	2.65073	-0.592644	4.6107e-17	1.04314e-16
BUB1B	0.31596	3.72558	3.55965	1.75138e-34	1.54004e-32
CDCA7L	5.3106	8.27612	0.64008	0.000822173	0.000982288
PRRG2	4.66862	6.53248	0.484635	4.75819e-07	6.53756e-07
MKI67	0.685663	6.61897	3.27103	3.51707e-31	3.48798e-30
RAB11FIP4	2.177	3.01863	0.471553	1.43788e-05	1.85574e-05
S100A2	2.96565	31.4544	3.40684	5.92807e-17	1.32978e-16
RAB5B	35.8583	30.6966	-0.224227	4.69795e-09	7.0018e-09
KPNA2	8.40763	36.6721	2.12491	5.77511e-29	3.5931e-28
SEC22B	4.77172	6.93761	0.539928	1.10191e-15	2.31436e-15
MFSD2A	33.024	12.0181	-1.45831	2.00656e-25	8.04452e-25
SLC45A3	2.81609	4.19245	0.574099	0.0045221	0.0051111
IL1R2	1.19248	2.0147	0.756598	0.048614	0.0526452
B4GALNT3	5.87898	12.4878	1.08688	1.34052e-07	1.88101e-07
ELOVL6	1.07257	2.87447	1.42223	8.83688e-07	1.20287e-06
F12	0.263144	2.04063	2.95509	2.20872e-26	9.77617e-26
PLK4	0.478726	2.2073	2.20501	4.95548e-29	3.14244e-28
HSPE1	17.5484	46.4186	1.40336	6.0803e-30	4.53103e-29
NCAPH	0.517333	4.65124	3.16845	4.51149e-32	5.66729e-31
LMO7	42.2726	17.5581	-1.26758	4.3994e-27	2.06506e-26
IGFBP2	14.3072	44.699	1.6435	0.0332187	0.0362111
MXD4	17.3524	12.3885	-0.48614	1.02077e-12	1.817e-12
TMEM178A	2.92144	1.43464	-1.02599	7.66152e-21	2.221e-20
CCNB1	2.00729	17.2749	3.10536	3.15969e-34	1.66705e-32
INAFM2	22.4375	16.4421	-0.448517	2.10497e-14	4.10112e-14
GYS1	10.3339	13.5151	0.387184	4.4556e-09	6.67075e-09
CD82	28.0989	20.0549	-0.486557	1.49508e-10	2.41372e-10
SRMS	0.224173	1.33128	2.57013	4.91619e-13	8.89499e-13
SMC4	3.71337	7.11207	0.93754	8.32526e-11	1.35904e-10
ALDH5A1	5.7451	6.64601	0.210156	0.638919	0.647759
CDKN2D	6.06904	5.33312	-0.186489	3.58736e-05	4.54974e-05
CLDN1	13.051	27.1451	1.05653	9.12515e-05	0.000114194
IGBP1	28.4316	37.6474	0.405055	1.74635e-09	2.67842e-09
KIF4A	0.298841	4.77964	3.99945	3.84455e-34	1.87814e-32
SLC44A2	71.709	39.5058	-0.860089	3.02621e-27	1.45678e-26
SSX2IP	1.29426	2.37026	0.872922	6.91083e-11	1.13658e-10
MON1A	2.12708	2.29598	0.110234	0.311558	0.323324
TTC27	4.5193	6.86964	0.604135	4.01833e-20	1.0861e-19
NDC80	0.372238	3.64442	3.29139	1.199e-32	1.97123e-31
LRRC40	5.30879	6.74523	0.345483	0.000269926	0.000331502
RAP1GDS1	6.45427	7.21705	0.161156	0.185337	0.194634
FOXB1	0.0147794	0.441978	4.90231	2.80087e-12	4.83554e-12
HSPB8	35.0357	9.8542	-1.83002	2.40838e-32	3.37941e-31
PARVA	12.5344	9.18688	-0.44825	2.85167e-14	5.49103e-14
DGAT2	1.00725	2.05041	1.02549	2.91293e-08	4.19908e-08
IGIP	5.82788	3.58627	-0.700487	2.49368e-16	5.40092e-16
NUP37	3.50212	6.02396	0.782483	4.47378e-19	1.13044e-18
MUC5B	2.53652	41.2722	4.02425	1.30297e-08	1.89902e-08
MATN2	4.72343	3.75443	-0.331241	2.77003e-08	3.99745e-08
FAH	3.37792	4.34714	0.363928	0.00260991	0.00301179
PUS7	2.10052	5.62519	1.42116	1.52895e-30	1.30953e-29
RPF2	4.7062	6.76279	0.523056	1.07599e-11	1.81025e-11
LPCAT2	4.48842	4.01086	-0.162297	0.00103633	0.00122704
ACE2	0.813734	2.76208	1.76312	0.0160227	0.0176705
ISYNA1	6.19272	15.0536	1.28146	3.23602e-15	6.59708e-15
SLC35A1	13.5565	8.87397	-0.611338	5.46457e-17	1.22999e-16
RPP25	4.29582	6.26254	0.543815	0.00184437	0.00215476
UGDH	11.0627	44.1634	1.99715	1.24514e-24	4.66572e-24
UTP20	2.29155	4.47919	0.966914	6.53099e-14	1.2377e-13
PRR15	2.79064	5.77162	1.04838	0.558471	0.568821
SLC41A1	10.3318	8.66174	-0.254357	1.03986e-06	1.40963e-06
EME1	0.193216	1.45615	2.91387	3.45796e-32	4.65413e-31
NPM3	7.41731	25.9292	1.80561	1.11593e-30	9.74775e-30
NDFIP2	9.92689	9.67928	-0.0364411	0.0218771	0.0239667
LAMB2	49.8627	27.147	-0.877168	1.56799e-20	4.4192e-20
TNS1	68.1347	16.8906	-2.01217	2.64477e-33	6.34265e-32
CLSTN3	7.59768	13.6019	0.840179	4.86359e-16	1.0431e-15
NOP56	9.39676	18.3842	0.968229	6.96652e-24	2.4635e-23
MXI1	10.0259	9.43802	-0.0871691	0.0103393	0.0115573
JDP2	12.03	4.84709	-1.31145	1.67845e-26	7.45413e-26
ATP2B4	27.8019	20.7768	-0.42021	1.83318e-10	2.94157e-10
EXO1	0.186794	2.54093	3.76584	7.92742e-34	2.55031e-32
NAA15	3.73836	6.03462	0.690858	4.70577e-17	1.06283e-16
TFPI	20.6362	17.6394	-0.226371	5.17187e-09	7.69943e-09
USP43	1.56653	2.31164	0.561347	1.41846e-06	1.915e-06
ZBTB4	34.6021	18.659	-0.890987	3.79368e-25	1.48483e-24
MCM10	0.142682	1.87001	3.71217	2.40838e-32	3.37941e-31
DUSP9	0.0415996	1.07888	4.69682	3.53411e-18	8.47543e-18
RFC4	1.78918	6.79842	1.9259	6.80662e-33	1.28256e-31
FARSB	7.46725	14.3317	0.940564	8.44705e-31	7.47762e-30
CDCA8	0.936239	8.62621	3.20378	2.47166e-34	1.66301e-32
NUF2	0.285065	4.16369	3.8685	5.68745e-34	2.41992e-32
PPIH	9.95788	17.209	0.789254	1.46036e-19	3.82186e-19
ODF2	5.20318	7.36973	0.502218	2.71996e-10	4.32245e-10
SWAP70	15.9026	12.1954	-0.382925	5.66499e-09	8.38622e-09
BUB1	0.62834	4.43815	2.82034	7.1689e-30	5.22419e-29
KIF15	0.238205	1.71784	2.85032	1.58487e-31	1.69955e-30
DUSP16	15.5883	12.7209	-0.293258	1.44838e-05	1.86746e-05
HILPDA	4.5231	15.0299	1.73245	1.91088e-15	3.95056e-15
CAB39L	6.20102	2.61142	-1.24767	1.99025e-27	9.83199e-27
KRT17	7.73036	52.2598	2.75709	0.00031311	0.000382754
TINCR	2.93969	0.829515	-1.82533	8.4212e-28	4.51527e-27
CKAP5	6.99878	13.3976	0.936801	2.45853e-23	8.31488e-23
NTN4	38.0475	13.4231	-1.50309	5.86162e-30	4.39289e-29
STOM	186.684	88.4113	-1.07829	4.91103e-29	3.1293e-28
TRIP13	1.07539	6.78939	2.65842	3.37463e-25	1.3287e-24
DBF4B	0.526765	1.44593	1.45677	2.09332e-23	7.09791e-23
AURKB	0.562162	6.77006	3.59011	8.16997e-33	1.47619e-31
RTN2	3.03161	3.48493	0.201047	0.878656	0.880659
PSMC3IP	1.00014	1.81715	0.861479	8.91969e-11	1.45427e-10
C6orf132	4.36734	5.85455	0.422802	0.000127926	0.000159184
APOBEC3B	0.939025	4.88608	2.37944	7.02442e-16	1.48958e-15
COPS3	14.9332	17.8867	0.260359	0.00188474	0.00219804
PRTFDC1	1.76303	4.77208	1.43656	7.07754e-18	1.66701e-17
SH3PXD2A-AS1	0.135087	0.535317	1.98651	0.387103	0.398897
EIF4E	2.01438	2.53505	0.331676	9.25369e-06	1.20134e-05
TMEM14A	15.6191	30.0783	0.94541	1.23948e-18	3.05014e-18
MEGF6	8.54205	6.75024	-0.339644	1.14597e-06	1.55189e-06
NUDC	32.4553	41.8095	0.365375	3.69052e-09	5.55684e-09
MBNL3	2.33173	2.22934	-0.0647828	2.10675e-05	2.70049e-05
ATF3	45.0065	14.5257	-1.63153	1.98626e-15	4.09997e-15
TBC1D31	0.516219	1.18365	1.19718	2.23543e-18	5.46025e-18
WDR77	6.08828	10.7024	0.813832	5.47617e-25	2.11201e-24
PTHLH	0.302626	2.21365	2.87082	1.08479e-10	1.76212e-10
NT5E	4.45748	18.3056	2.03799	8.65066e-10	1.35032e-09
PSPH	2.89955	7.46306	1.36394	1.22192e-18	3.01256e-18
HELLS	0.299349	1.78605	2.57687	3.95e-32	5.05747e-31
ORC1	0.339719	2.54405	2.90471	6.1102e-32	7.26068e-31
PRMT1	16.3856	23.3495	0.510965	8.18317e-13	1.46453e-12
ABTB1	8.02577	5.42335	-0.565457	1.06679e-16	2.36487e-16
SPNS2	13.9268	8.79273	-0.66348	1.24934e-13	2.33411e-13
KDM1A	10.0286	17.3676	0.792282	8.95071e-27	4.07103e-26
ACSS1	7.04011	6.31277	-0.157325	0.000514457	0.0006214
BCAM	78.429	68.2046	-0.201518	2.68308e-06	3.58197e-06
EZH2	0.781974	5.12161	2.7114	3.58953e-34	1.821e-32
EPHB2	0.658924	3.50416	2.41088	3.41937e-22	1.07898e-21
IPO4	0.501122	1.4003	1.4825	5.75523e-30	4.3378e-29
HPDL	0.110449	1.37383	3.63676	1.08218e-26	4.87168e-26
KNTC1	0.604595	2.98636	2.30435	3.55799e-32	4.69299e-31
XDH	0.236333	4.31092	4.1891	3.4793e-28	1.95285e-27
HCAR2	8.67579	3.77538	-1.20037	2.05381e-20	5.72723e-20
CES2	10.2454	9.02398	-0.183144	9.21943e-06	1.19807e-05
RAD54B	0.159151	0.577866	1.86034	1.40312e-28	8.3743e-28
PPIF	10.5339	24.6805	1.22833	8.72312e-28	4.65822e-27
PPP1R15A	93.578	28.2118	-1.72987	1.4144e-27	7.231e-27
SNRNP40	7.81618	10.752	0.460065	1.55689e-12	2.7417e-12
PPARG	12.4913	4.58303	-1.44655	1.03095e-25	4.28967e-25
NDC1	3.39249	7.65857	1.17473	2.57682e-26	1.12918e-25
CHAC2	1.43578	3.23797	1.17326	8.84474e-18	2.07215e-17
TMEM198	0.757067	1.59706	1.07692	2.71977e-08	3.92922e-08
GOLPH3	46.4182	68.7069	0.565765	1.12754e-13	2.11555e-13
TTC26	2.56573	2.85203	0.152622	0.00782823	0.00879509
SH3BP4	8.95888	11.9682	0.417819	0.00369385	0.00419655
IFITM2	102.26	83.2844	-0.296127	1.59291e-06	2.14393e-06
MRPL42	2.46101	3.46613	0.494077	9.46597e-09	1.38729e-08
RECQL4	0.69834	6.27164	3.16684	4.67667e-34	2.20305e-32
FAM81A	0.305917	0.86216	1.49482	7.45056e-16	1.57489e-15
MIEF2	4.48536	3.99014	-0.168782	0.000848626	0.00101297
MTFR2	0.554221	1.71587	1.63041	2.9634e-16	6.40775e-16
HNRNPL	21.9881	31.3924	0.513689	3.01867e-28	1.70885e-27
TMEM156	0.491596	2.98049	2.6	5.02012e-20	1.35133e-19
UCK2	1.75274	4.74222	1.43595	5.01331e-11	8.27604e-11
SHC2	3.63505	5.18762	0.513099	0.335849	0.347439
HBP1	10.816	9.95366	-0.119868	0.000277572	0.000340258
EPAS1	325.115	54.0871	-2.58759	8.10495e-35	1.02329e-32
PRSS2	0.422394	31.8013	6.23435	8.57409e-12	1.4555e-11
PMEL	0.514618	1.10553	1.10317	1.57119e-19	4.10377e-19
HJURP	0.277425	4.52396	4.02741	2.33005e-34	1.66301e-32
RFC5	2.85831	6.00917	1.072	2.14606e-25	8.57775e-25
ALDH1A1	84.0054	48.067	-0.805435	3.3741e-19	8.62487e-19
ZNF750	1.82439	4.21334	1.20755	0.00271483	0.00312466
CYP27C1	0.104288	0.899661	3.10881	2.06286e-16	4.48996e-16
USP11	17.7646	15.5049	-0.19628	9.27997e-07	1.26059e-06
SLC15A2	12.2469	4.52299	-1.43707	3.96367e-27	1.87386e-26
ATP1B1	86.2887	227.432	1.39819	8.88775e-16	1.87567e-15
HAUS7	0.403362	0.610262	0.597353	1.65268e-08	2.40076e-08
PFKP	7.6297	36.9111	2.27436	1.22095e-26	5.45907e-26
MIR4435-2HG	1.18399	2.72059	1.20026	1.81202e-21	5.39515e-21
CA2	32.2262	16.7719	-0.94219	2.73725e-25	1.08421e-24
TMPO	7.19376	13.6898	0.928283	1.94922e-16	4.26372e-16
KIF14	0.100845	1.54687	3.93915	8.4052e-34	2.57825e-32
HAT1	5.12771	6.50323	0.34284	1.60885e-07	2.25273e-07
HAUS8	0.864223	1.50389	0.799224	4.13201e-19	1.04609e-18
FKBP4	10.1202	24.2944	1.26339	1.28969e-22	4.16936e-22
GREB1L	0.0476018	0.530683	3.47876	1.00932e-17	2.35211e-17
COQ3	2.63109	4.01161	0.608522	2.52997e-10	4.0351e-10
TFAP4	0.816018	2.08349	1.35233	3.45431e-29	2.22255e-28
TMEM132A	1.92727	8.68127	2.17135	1.07981e-23	3.76791e-23
BCL2L11	4.29233	6.72302	0.647349	4.88742e-13	8.85509e-13
KIF20A	0.541053	5.36097	3.30865	9.17602e-34	2.75072e-32
DSCC1	0.841499	3.19362	1.92416	1.6572e-23	5.67752e-23
DDX39A	7.57036	15.9045	1.071	8.67525e-24	3.04326e-23
IRS1	2.91828	5.18156	0.828267	3.53777e-05	4.49549e-05
CYB5R1	17.2483	19.6067	0.184891	0.347208	0.358908
KIAA0513	4.53625	3.4762	-0.383991	6.07558e-10	9.55148e-10
DUSP1	453.193	165.302	-1.45503	8.43845e-22	2.57051e-21
NEURL2	0.296163	0.508205	0.779021	3.68794e-11	6.10337e-11
SERINC5	9.60333	8.21414	-0.225427	2.83385e-06	3.7756e-06
STEAP4	29.0734	20.3685	-0.513357	4.62113e-07	6.35586e-07
NCEH1	15.4353	11.308	-0.448885	1.08936e-09	1.68449e-09
ITPKC	40.9923	20.4415	-1.00385	0.00290585	0.00333579
MCM2	2.73041	12.2847	2.16967	2.42619e-30	1.98767e-29
CDC7	1.20746	3.28551	1.44414	1.41822e-19	3.72637e-19
SLC25A13	4.65184	10.8245	1.21843	3.39245e-29	2.20426e-28
TTL	2.72649	2.45079	-0.153799	6.6217e-05	8.32604e-05
SPRY2	16.1504	10.7962	-0.581048	1.72847e-13	3.21559e-13
ERMAP	4.59408	3.52635	-0.381601	1.82704e-11	3.05047e-11
WDHD1	0.727597	2.80813	1.9484	2.73761e-28	1.56316e-27
SGSM1	0.887957	0.883786	-0.00679167	0.0203586	0.0223589
PELI3	3.7231	2.6795	-0.474536	1.32693e-13	2.47557e-13
ZWILCH	1.52528	3.56875	1.22635	2.78045e-29	1.86163e-28
KIF21A	2.38999	3.58806	0.586202	1.62989e-07	2.27977e-07
ASF1B	1.55126	8.91634	2.52301	2.07406e-30	1.74247e-29
PTK6	3.04201	10.789	1.82646	6.09103e-17	1.36402e-16
UCA1	0.0528472	2.81998	5.73771	6.71849e-13	1.20731e-12
LTBP4	54.0211	12.8144	-2.07575	4.65468e-31	4.35427e-30
DLGAP5	0.345981	5.004	3.85432	1.42184e-33	3.82735e-32
CDKN3	0.655207	5.4141	3.0467	1.11111e-29	7.79549e-29
TMEM52B	0.717285	0.428941	-0.741767	1.20762e-12	2.1467e-12
JUP	45.0749	87.5358	0.957551	2.02878e-16	4.42308e-16
TRAP1	5.07466	12.335	1.28138	3.98769e-32	5.05747e-31
DCPS	3.49632	6.17565	0.820755	1.7902e-24	6.59575e-24
UBE2T	1.74923	18.9699	3.43892	7.94599e-35	1.02329e-32
ERCC6L	0.108974	1.1966	3.45689	2.15922e-35	4.06859e-33
SEMA3B	18.9328	7.01599	-1.43217	4.48325e-23	1.50086e-22
POLA2	2.20959	4.1602	0.912876	4.02942e-22	1.26242e-21
ZNF703	4.60512	9.60154	1.06003	0.00786546	0.00882939
TNFRSF10A	4.0387	7.16629	0.827334	7.36728e-13	1.3221e-12
UBE2N	12.1552	14.211	0.225436	0.00655705	0.00737319
ZNF33B	4.26176	4.21459	-0.0160565	0.0426506	0.0463014
WDR4	2.1045	4.39047	1.0609	2.73725e-25	1.08421e-24
LINC00941	0.0705139	0.685954	3.28213	6.16679e-05	7.76885e-05
GPATCH4	4.56426	9.0232	0.983257	1.11497e-21	3.36534e-21
CLSPN	0.209081	1.56785	2.90666	9.98692e-29	6.04254e-28
SLC9A7	1.3207	3.44401	1.38278	5.85804e-22	1.79692e-21
TNFAIP1	30.4463	22.3066	-0.448799	7.74457e-14	1.46558e-13
AIMP2	5.62166	12.8197	1.1893	1.75111e-29	1.19675e-28
DCLK2	1.24082	1.10545	-0.166662	0.000293477	0.00035942
TBX2	15.1066	4.41108	-1.77598	9.1856e-27	4.16351e-26
KNSTRN	2.02769	4.63528	1.19282	3.87555e-18	9.26059e-18
C17orf100	1.0785	1.86078	0.786875	1.96588e-14	3.84717e-14
C11orf52	0.156497	0.137635	-0.185282	0.102962	0.110143
KANK1	4.66808	3.1603	-0.562768	2.4156e-13	4.44997e-13
NEK2	0.372782	5.48199	3.8783	1.12585e-33	3.15456e-32
SLC43A3	13.2435	17.3752	0.391747	0.0408844	0.0444571
AADAC	7.57886	3.23566	-1.22792	2.47393e-20	6.85527e-20
APOO	6.37437	10.7078	0.748301	2.45625e-15	5.0464e-15
FBL	31.0133	50.1049	0.692064	1.30441e-17	3.01846e-17
E2F8	0.211578	2.10553	3.31492	6.18245e-33	1.18183e-31
MSANTD3	5.09905	6.86509	0.429051	2.10196e-07	2.93074e-07
POLD1	4.19014	6.97513	0.735223	2.41283e-14	4.67331e-14
TACC3	2.40643	8.44621	1.81141	1.01307e-27	5.26079e-27
MRPL21	6.26276	11.2951	0.850825	3.0741e-20	8.48273e-20
FJX1	1.27538	2.03946	0.677259	0.0135435	0.0150496
PSMD2	28.0734	45.0462	0.682203	4.68453e-18	1.11532e-17
MOK	0.884316	1.02149	0.208038	0.258366	0.269183
ATAD3A	3.68298	9.27814	1.33296	1.12577e-27	5.80037e-27
ABCC3	4.4209	28.1262	2.6695	6.14821e-26	2.59089e-25
LDLR	52.9793	13.7185	-1.9493	1.15254e-28	6.94153e-28
SOCS3	154.091	60.3923	-1.35135	4.24586e-09	6.37121e-09
NCAPH2	13.0045	14.6321	0.170131	0.124851	0.132806
HFE	2.87691	3.93543	0.452001	2.74673e-06	3.66323e-06
LDLRAD3	1.54482	2.10556	0.446769	0.324143	0.335856
SAP30	3.85396	5.593	0.53728	3.81968e-06	5.0584e-06
CKAP2L	0.22467	2.2575	3.32885	2.06757e-32	3.06418e-31
SESN1	11.429	4.07171	-1.48899	1.29429e-30	1.1158e-29
LIN9	1.29695	2.30124	0.827295	7.63224e-15	1.52068e-14
ZNF358	18.5708	17.8111	-0.0602606	0.0878998	0.0941835
PDZK1IP1	26.3304	58.5593	1.15317	0.000672937	0.000806912
TGFBR2	116.131	40.6087	-1.5159	7.54994e-34	2.55031e-32
RRM1	9.06963	16.3558	0.850684	3.61181e-22	1.13699e-21
ADPRHL1	1.02632	2.94703	1.52178	1.74932e-13	3.24522e-13
LRP11	12.5831	19.1291	0.604287	7.08954e-09	1.04249e-08
CKAP2	2.68448	6.37761	1.24837	2.55939e-21	7.53534e-21
DDIAS	0.805346	1.3505	0.745818	0.00195736	0.00227668
PADI2	1.91862	2.81919	0.55521	0.592266	0.601848
JUND	183.326	73.6277	-1.31609	2.05351e-22	6.57423e-22
PAPSS2	55.167	21.8957	-1.33316	7.37848e-28	4.00503e-27
FAM216A	1.31147	1.75994	0.42434	0.313089	0.324657
MRPS17	3.75835	5.48741	0.546024	7.32603e-10	1.14763e-09
AMD1	14.5731	12.4678	-0.225098	9.74639e-06	1.26406e-05
TNFRSF18	0.954042	6.54846	2.77903	1.76761e-23	6.0401e-23
NCAPG	0.325073	3.37613	3.37654	5.10354e-32	6.29119e-31
PDK3	2.74342	3.98434	0.538361	0.00124434	0.00146674
RACGAP1	2.75978	8.60796	1.64112	6.42216e-24	2.29562e-23
PDZK1	0.0985472	0.225478	1.1941	3.64692e-06	4.83932e-06
SAAL1	1.97991	3.56065	0.846707	3.15581e-24	1.14986e-23
ABCA4	0.207503	2.97259	3.84052	4.63061e-09	6.90925e-09
CTPS1	3.69792	7.21463	0.964213	8.90648e-18	2.08292e-17
TM7SF3	18.7887	24.4735	0.381361	0.0224361	0.0245587
GCLC	2.81003	14.6384	2.38111	1.30191e-12	2.3112e-12
TUBG1	8.02265	19.6583	1.29299	5.96048e-27	2.76827e-26
CENPA	0.255685	3.53193	3.78802	5.05538e-32	6.29061e-31
GAS2L3	1.07107	1.43581	0.422823	0.0755808	0.0812479
SHCBP1	0.508371	2.74097	2.43073	3.01631e-29	1.99925e-28
RGL1	13.2835	9.35878	-0.505245	3.01825e-11	5.00764e-11
SLC1A6	0.00415439	0.0501943	3.59482	0.0182469	0.0200731
DBF4	1.13806	3.38347	1.57193	1.29467e-28	7.76213e-28
BORA	0.782256	1.89196	1.27417	8.54372e-23	2.79632e-22
VANGL2	3.05542	4.94925	0.695839	0.335849	0.347439
C1QL1	0.100406	0.533005	2.40831	7.21272e-07	9.85863e-07
KIF24	0.58643	1.01737	0.794816	4.49874e-09	6.7277e-09
UBE2E2	9.49869	6.51585	-0.543775	1.24506e-16	2.75081e-16
GLRX3	6.46029	12.7968	0.986114	1.06368e-26	4.80478e-26
STRA6	0.0943087	2.30231	4.60955	2.34522e-26	1.03112e-25
CYP2J2	1.54392	2.96038	0.939189	3.14267e-10	4.98819e-10
UBE2E3	11.8194	17.1852	0.540004	3.76202e-10	5.94976e-10
FAM222A-AS1	0.0519514	0.367783	2.82362	9.28223e-13	1.65673e-12
PKIB	1.12047	4.88977	2.12567	1.38731e-12	2.44962e-12
FANCA	0.436765	1.79446	2.03862	3.93454e-31	3.76063e-30
PCED1B	5.21307	7.47144	0.519254	0.00872564	0.00977835
RELT	1.81226	2.12876	0.232225	0.0895476	0.0958711
GPRIN2	13.8059	4.81462	-1.51979	6.72886e-27	3.09246e-26
TPPP3	78.6473	18.9585	-2.05255	6.67087e-27	3.07653e-26
GINS2	0.499615	3.9905	2.99768	2.18936e-32	3.17337e-31
UCHL5	4.18434	7.31957	0.806759	5.34102e-25	2.06593e-24
NOC2L	9.44114	18.1652	0.944147	1.87604e-25	7.56727e-25
CENPK	0.340204	1.79978	2.40335	3.33169e-29	2.17549e-28
RNF146	11.7798	9.38838	-0.327364	3.16473e-12	5.44945e-12
CDC6	0.389468	4.62127	3.56871	5.97235e-34	2.43373e-32
POLA1	2.35622	3.15909	0.423037	9.33899e-05	0.000116649
TMPRSS4	0.440155	13.3767	4.92557	6.66306e-30	4.88254e-29
PDCD4	15.1295	14.6669	-0.044804	0.0442275	0.0479738
SPDL1	1.01074	2.73271	1.43492	2.98915e-29	1.99126e-28
NRARP	3.30873	3.11269	-0.0881146	0.288818	0.300671
CEP85	1.93587	4.46558	1.20587	2.54183e-27	1.24173e-26
GGTLC2	0.530511	0.214181	-1.30855	8.1043e-19	2.00555e-18
WDR3	2.40985	4.39276	0.866184	3.98859e-20	1.08028e-19
ULK1	5.74446	9.58712	0.738925	4.77369e-13	8.67287e-13
RAB17	8.92038	7.4612	-0.257697	3.42856e-05	4.36092e-05
UBL3	34.2769	17.7856	-0.94653	6.52126e-28	3.59897e-27
TOM1	13.7061	15.0787	0.137694	0.195346	0.204656
TIMM10	16.3911	29.2551	0.835778	2.38243e-18	5.80855e-18
ORC6	0.21395	1.9486	3.18709	3.068e-34	1.66705e-32
TVP23C-CDRT4	0.0490946	0.0740522	0.592978	0.000158809	0.000197055
NFKBIA	188.254	103.839	-0.858325	1.0011e-11	1.69072e-11
HACD1	3.82799	1.97744	-0.952956	3.11571e-18	7.52678e-18
HADH	16.1437	17.3154	0.101081	0.926759	0.927462
TFF1	0.167567	110.889	9.37017	8.29098e-13	1.48182e-12
ALDH4A1	3.05378	3.82298	0.324103	0.0217851	0.0238858
BLM	0.311872	1.47982	2.24639	1.19491e-31	1.32444e-30
ZBED6CL	3.16573	5.70075	0.848613	7.76963e-11	1.27148e-10
CYCS	17.2858	29.3025	0.761442	3.45001e-13	6.32023e-13
CDCA3	0.221994	2.16831	3.28798	5.68745e-34	2.41992e-32
AMN	0.671964	2.50053	1.89578	2.33603e-05	2.98858e-05
CHAF1B	0.668851	2.81036	2.071	7.85045e-34	2.55031e-32
EFNA1	56.361	83.8972	0.573924	0.00254204	0.00294118
SCX	0.672707	2.65146	1.97874	2.71401e-12	4.70405e-12
OIP5	0.405346	2.31587	2.51433	5.54816e-30	4.24447e-29
HSPD1	31.1498	83.4916	1.42241	7.93794e-33	1.45419e-31
TBC1D4	7.39916	4.25271	-0.798979	8.23594e-20	2.18576e-19
RILPL2	9.66083	4.30979	-1.16453	5.14897e-33	1.02901e-31
SLC12A4	11.5257	6.29167	-0.873337	4.05209e-26	1.73529e-25
SF3B3	9.10271	14.19	0.64051	2.63638e-19	6.76533e-19
EFCAB14	33.7731	28.2962	-0.25527	9.03381e-08	1.27303e-07
NTMT1	3.29433	6.46623	0.972941	3.46038e-25	1.3584e-24
ZNF695	0.0145375	0.362962	4.64197	2.25042e-22	7.16982e-22
SLC26A2	6.24014	5.26102	-0.246236	2.42135e-12	4.20232e-12
NOP2	4.44366	10.3369	1.21798	3.68926e-26	1.59545e-25
ELP4	5.4456	4.60532	-0.241789	1.72067e-09	2.64518e-09
UBE2C	1.60742	32.3858	4.33254	3.93069e-33	8.22948e-32
PRC1	1.01468	6.47159	2.67309	1.62895e-33	4.29717e-32
NUPR1	24.003	16.011	-0.584152	2.09194e-14	4.08175e-14
IRAK1	18.4289	47.1149	1.35422	6.36506e-30	4.69023e-29
CHAF1A	2.06308	4.62319	1.16409	4.04796e-21	1.18387e-20
TSC22D3	85.8334	50.7124	-0.759201	1.63027e-12	2.86328e-12
WIPI1	6.37752	8.75614	0.4573	2.83871e-09	4.31863e-09
CLCF1	4.93757	10.3577	1.06883	2.40756e-12	4.18389e-12
TROAP	0.24479	3.85588	3.97745	6.65002e-34	2.43649e-32
MAFF	15.0454	5.84958	-1.36292	9.30291e-16	1.96015e-15
ERO1A	7.35082	33.0626	2.16922	2.39981e-34	1.66301e-32
SLC25A15	1.7755	3.76745	1.08537	4.77407e-19	1.20172e-18
GPX2	1.19236	77.0434	6.01378	1.90814e-08	2.76272e-08
SHISA4	6.94315	11.3098	0.703905	6.72778e-09	9.90395e-09
PFAS	2.40185	4.33621	0.852285	5.77979e-18	1.36868e-17
FOXO4	9.40212	5.50742	-0.771609	8.98012e-21	2.58056e-20
IMP4	8.90685	15.0058	0.752535	1.34222e-26	5.98106e-26
XRCC2	0.149462	1.57033	3.39322	2.62181e-34	1.66301e-32
NINJ2	14.2044	9.25326	-0.618301	5.30654e-14	1.00855e-13
TUBB2A	4.62052	11.2638	1.28557	7.76963e-11	1.27148e-10
SLC6A9	3.16808	3.80807	0.265449	0.246767	0.257301
ZBTB18	8.96584	13.8402	0.62636	0.000940818	0.00111796
FOXC1	2.67824	3.77264	0.494288	0.408513	0.419649
PFDN2	38.7985	80.8808	1.0598	8.43706e-25	3.19784e-24
UBALD2	21.386	33.5345	0.648976	6.25427e-13	1.12696e-12
VGF	0.0383372	2.47386	6.01188	2.40546e-21	7.09799e-21
NUP155	2.39776	6.69988	1.48245	2.83759e-30	2.26835e-29
CENPI	0.185364	1.39141	2.90811	5.59923e-30	4.24447e-29
GPSM2	1.28935	2.89059	1.16472	6.518e-17	1.45716e-16
UQCC2	3.22086	9.73528	1.59577	4.5686e-31	4.30428e-30
CNGB1	0.0465694	0.394985	3.08434	1.98187e-12	3.46237e-12
LONRF3	3.34162	2.24588	-0.573267	1.98221e-10	3.17298e-10
OGDHL	0.0542783	0.690515	3.66923	4.83164e-10	7.61643e-10
SNRPB	73.507	138.098	0.909741	1.19213e-17	2.76834e-17
THAP8	2.57078	4.46535	0.796569	1.50376e-14	2.95597e-14
EMC9	3.72347	8.13593	1.12766	5.13475e-23	1.71029e-22
TESK2	2.31415	1.80694	-0.356933	2.22242e-10	3.55317e-10
HPCAL1	26.0346	13.319	-0.966941	1.79189e-27	8.9867e-27
CENPF	0.40657	5.12871	3.65702	1.70996e-33	4.42244e-32
DHFR	1.42101	2.97106	1.06406	4.49476e-22	1.40488e-21
SLC19A1	5.27321	3.01438	-0.806819	2.01392e-19	5.20855e-19
HMGB1	25.2691	23.5254	-0.103154	0.000176494	0.000218793
P2RX6	0.23688	0.108492	-1.12656	6.57761e-21	1.9152e-20
ARL15	6.35292	4.91598	-0.36994	4.32858e-09	6.48795e-09
TMPRSS6	0.660475	3.50104	2.40621	0.0131258	0.0145977
CCDC58	3.746	8.25659	1.1402	3.72087e-26	1.60386e-25
PLEK2	1.78011	12.6884	2.83347	9.80412e-33	1.72422e-31
CEACAM6	208.029	600.223	1.52872	8.49204e-08	1.20054e-07
DPYSL2	62.081	23.3405	-1.41132	3.6609e-32	4.78092e-31
SLC20A1	7.68779	15.3743	0.999881	3.2964e-18	7.94873e-18
LMBRD1	38.0932	25.2982	-0.590499	1.35937e-20	3.87258e-20
ID1	84.712	49.0406	-0.788588	1.57972e-13	2.94302e-13
STK38L	4.9184	6.82423	0.472475	0.000360492	0.000440268
FBXO32	2.07256	9.88278	2.2535	1.45417e-28	8.63989e-28
FANCI	0.978002	4.30545	2.13826	2.8576e-33	6.73067e-32
ORMDL3	26.9065	31.3728	0.221561	0.0544547	0.0588736
JAG1	8.35736	6.97279	-0.261311	2.6383e-09	4.01837e-09
GRWD1	5.711	6.986	0.290725	5.02322e-07	6.88734e-07
CDC42EP2	11.2981	6.1818	-0.86998	3.74844e-15	7.61816e-15
GEMIN6	2.00698	3.58559	0.837182	2.02146e-22	6.50318e-22
CHCHD3	9.82295	12.9367	0.397246	2.20105e-09	3.35628e-09
PLEKHG6	0.994666	3.49383	1.81253	9.40295e-20	2.48547e-19
CLN6	9.04349	10.9078	0.270412	0.0009847	0.00116695
PPM1D	5.86248	3.48452	-0.750551	7.21124e-21	2.09507e-20
STK38	14.6143	22.3669	0.613986	2.8837e-15	5.89705e-15
AHRR	0.473736	0.480621	0.0208186	0.632079	0.641317
GATA3	2.43744	1.96442	-0.31126	1.00055e-09	1.55261e-09
CEP128	0.433036	0.793858	0.874394	2.4945e-07	3.46707e-07
MOCOS	1.55264	3.19832	1.04259	5.983e-11	9.86447e-11
RUVBL1	4.64978	8.7713	0.915629	2.05381e-20	5.72723e-20
MRPS10	14.2876	26.0613	0.86714	9.55436e-25	3.59037e-24
SNHG18	4.36876	3.77721	-0.209903	3.46516e-09	5.24145e-09
PTTG1	2.31056	12.7602	2.46534	7.16591e-29	4.43748e-28
PARVB	5.67211	3.47557	-0.706635	3.51207e-18	8.43793e-18
BHLHE40	80.6008	83.7118	0.0546369	0.950922	0.950922
TMEM38B	2.62487	3.1387	0.257919	0.525642	0.535797
BTG2	131.33	59.0289	-1.15371	1.30441e-17	3.01846e-17
NOL11	6.43395	11.909	0.888279	1.11111e-29	7.79549e-29
PDSS1	1.87339	2.99515	0.676976	3.22463e-10	5.11212e-10
ARSA	15.5617	21.2646	0.450453	4.58538e-05	5.79878e-05
CHST11	8.70177	7.13901	-0.285586	2.27059e-07	3.15919e-07
PLLP	9.81212	3.75472	-1.38586	4.19261e-26	1.78966e-25
ANKRD2	0.20741	0.175767	-0.23882	3.2304e-07	4.45701e-07
GADD45B	89.7354	29.787	-1.591	1.02215e-18	2.52475e-18
COPRS	19.468	20.9146	0.103407	0.403996	0.415331
AEN	3.44967	4.8912	0.50373	5.95005e-08	8.45702e-08
DUS3L	4.28932	5.29509	0.303906	0.000669012	0.000802937
MMD	6.55624	10.262	0.646366	0.000397321	0.00048435
WNT10A	0.532199	1.91936	1.85059	2.24002e-06	2.99653e-06
CYB5R2	0.935325	1.14027	0.285831	0.354222	0.365873
DNAJC15	5.6809	5.47652	-0.0528604	0.0079216	0.00888485
SCLY	0.134076	0.291493	1.12041	2.05351e-22	6.57423e-22
DONSON	1.52671	4.78675	1.64862	1.55247e-32	2.46712e-31
SSBP2	2.57768	1.75415	-0.555297	1.14175e-14	2.25782e-14
INPP5K	15.3574	7.83895	-0.970204	1.87703e-31	1.99661e-30
RNASEH2B	3.24714	3.21634	-0.0137515	0.0555679	0.0600279
NAT1	2.2778	2.86663	0.331713	0.0116456	0.0129735
CRIP1	6.01653	3.55497	-0.759095	1.14124e-13	2.13821e-13
KLK10	6.74474	5.69741	-0.243458	4.16847e-13	7.61526e-13
EEF2KMT	1.72958	3.47152	1.00514	6.93675e-28	3.81232e-27
PALM3	5.34626	4.59578	-0.218218	0.0027291	0.00313835
ECE2	0.445744	2.08526	2.22594	2.28602e-31	2.35567e-30
BRIX1	3.6767	9.51431	1.37169	6.94873e-31	6.27766e-30
GINS3	0.732888	1.54702	1.07783	7.16575e-17	1.59926e-16
WRAP53	2.13072	2.53975	0.253345	0.000298044	0.000364675
EEF1E1	2.90634	5.50999	0.922846	1.25139e-20	3.57269e-20
PKMYT1	0.286727	2.54163	3.148	3.55011e-31	3.49448e-30
CCDC34	1.25443	3.6728	1.54985	3.97679e-23	1.3347e-22
PRSS3	0.0659204	2.48091	5.234	3.25343e-17	7.41152e-17
TUBGCP3	3.5491	4.21973	0.249696	0.0143188	0.0158311
TMEM171	0.141403	1.13266	3.00183	5.13023e-14	9.76446e-14
CLCNKA	0.124539	0.359519	1.52947	0.0154356	0.0170515
PRIM1	1.99914	4.06433	1.02364	1.62091e-12	2.85065e-12
DNASE1L1	6.14163	6.76972	0.140474	0.487292	0.497475
SF3A3	13.9483	17.6411	0.338855	6.92956e-12	1.18089e-11
DCAF6	11.4231	12.8047	0.164723	0.195622	0.204782
DARS2	4.14847	10.6748	1.36355	3.37973e-30	2.65349e-29
GMPS	4.80639	8.51697	0.825386	1.36963e-20	3.8934e-20
HSPA2	3.01725	2.63194	-0.197105	1.73775e-09	2.66833e-09
SUV39H2	1.15777	3.19732	1.46552	1.41567e-31	1.53054e-30
RMI1	2.2587	4.68788	1.05344	6.05148e-25	2.32708e-24
SUV39H1	2.00954	3.51496	0.806642	9.67394e-16	2.03508e-15
CITED4	6.38319	5.87405	-0.119922	2.17051e-06	2.90945e-06
ADSL	6.44466	9.71724	0.592442	4.66619e-14	8.89408e-14
TTK	0.231631	2.53282	3.45084	2.2529e-32	3.22998e-31
RAD51AP1	0.894932	4.19648	2.22933	2.71256e-26	1.18081e-25
MAK16	3.34273	4.04169	0.273933	0.00189496	0.002208
POLQ	0.070479	0.790218	3.48699	1.25255e-31	1.36539e-30
ASAP3	8.12824	6.70433	-0.277851	8.87301e-07	1.20655e-06
ADRA2C	1.30265	0.968225	-0.428031	3.70086e-15	7.53309e-15
TIMM50	5.14541	9.31224	0.855843	5.25908e-23	1.7429e-22
TMEM25	3.71992	4.50469	0.276158	0.0111014	0.0123777
CCDC113	3.40704	2.30291	-0.565062	0.76925	0.774535
RAD51	0.4779	2.41784	2.33894	9.25849e-30	6.6732e-29
TLE2	13.4169	12.0199	-0.158625	0.00237937	0.00275781
PYGL	8.98682	15.1887	0.757119	0.000202312	0.000250093
IGSF23	0.037188	0.107216	1.52762	0.00114289	0.001352
INSL4	0.00836496	2.66263	8.31428	1.09467e-05	1.41694e-05
KIAA0586	1.47569	1.73716	0.235345	0.144184	0.152387
RBL1	1.25985	2.6214	1.05708	2.63353e-17	6.05162e-17
SPACA4	0.468732	1.18275	1.33531	6.0863e-09	8.9998e-09
HSP90AA1	162.467	215.065	0.404628	4.30999e-05	5.45574e-05
STEAP2	1.46606	5.18765	1.82314	2.61004e-13	4.80146e-13
DNAJC4	9.59716	13.6649	0.5098	7.32793e-11	1.20368e-10
HPGD	29.7287	26.3451	-0.174323	4.83317e-10	7.61643e-10
CEP55	0.722848	7.68407	3.41011	5.83559e-33	1.13193e-31
LINC01003	2.50505	2.85585	0.189082	0.734069	0.740809
RNF144B	20.5619	7.17731	-1.51846	2.1009e-31	2.18196e-30
ATAD2	1.88798	7.58383	2.00608	1.46722e-28	8.67832e-28
ERCC8	1.22579	1.74336	0.508156	7.9789e-11	1.30411e-10
ANXA1	109.587	93.3881	-0.230766	1.19773e-09	1.84773e-09
BCS1L	3.43027	6.30615	0.878439	3.78489e-26	1.62615e-25
AJUBA	7.40569	5.89448	-0.32927	7.22996e-07	9.87197e-07
GMDS	2.59679	7.90431	1.60591	2.40393e-30	1.98174e-29
RNASEH2A	4.29502	11.5653	1.42906	8.43706e-25	3.19784e-24
CDC25C	0.113315	1.60351	3.82282	2.94984e-34	1.66705e-32
CSTF2	4.62641	10.7791	1.22027	1.12123e-32	1.87203e-31
DTD1	7.57734	8.98972	0.246585	0.0109001	0.0121635
CDC45	0.405433	4.05438	3.32195	1.70817e-32	2.61985e-31
ACKR3	13.5259	12.8957	-0.0688316	8.72933e-07	1.18946e-06
BMP6	7.00315	5.39305	-0.376903	8.03213e-14	1.51565e-13
RPP40	1.05129	3.35575	1.67448	1.28543e-29	8.97083e-29
RFC2	8.09792	15.6798	0.953284	1.3214e-21	3.97023e-21
KRT18	104.95	253.933	1.27474	1.06546e-19	2.81068e-19
THBD	53.3401	10.7987	-2.30437	1.11054e-32	1.87203e-31
RGS20	0.0850753	0.689488	3.01871	1.43786e-15	3.00086e-15
IL1R1	32.2674	22.3947	-0.526925	2.1769e-11	3.63e-11
PNO1	6.87692	11.4828	0.739643	8.19296e-18	1.92287e-17
MTHFR	5.72129	4.58208	-0.320337	6.74133e-07	9.23345e-07
PLK2	12.4615	11.2427	-0.148489	0.00166776	0.00195016
GATA2	10.0079	3.00796	-1.73429	9.55436e-25	3.59037e-24
EIF3J	15.1974	19.5323	0.36203	5.29743e-09	7.86859e-09
STC1	6.11336	8.92221	0.545435	0.792565	0.795581
NEIL3	0.0850697	1.80143	4.40435	3.50067e-33	7.82608e-32
GDPD3	2.07537	4.09604	0.980861	0.00655705	0.00737319
HHIPL2	0.0450255	3.1518	6.12929	1.68334e-21	5.04618e-21
URB2	1.80752	3.33104	0.881963	3.78854e-19	9.66176e-19
DHRS12	4.37107	3.36708	-0.376486	4.83023e-13	8.76351e-13
DOK4	14.1635	13.7087	-0.0470805	6.71152e-05	8.43095e-05
MORN4	2.44843	3.13945	0.358652	6.0037e-05	7.57063e-05
PNCK	0.0373378	0.402052	3.42867	8.82963e-12	1.49695e-11
HERPUD1	28.4439	33.7614	0.247253	0.0632178	0.0680688
CHRNA5	0.114073	1.5188	3.7349	3.76837e-28	2.10614e-27
ATP6V1C2	0.414814	3.57146	3.10598	1.90786e-25	7.67215e-25
RRP1	4.38238	8.43421	0.944538	2.35371e-25	9.37927e-25
TNFSF12	29.693	14.1527	-1.06905	1.08531e-30	9.54351e-30
GDF15	15.3022	46.2133	1.59457	5.74859e-06	7.55219e-06
PUS1	1.75852	4.37879	1.31617	4.13977e-27	1.95013e-26
HGH1	5.53786	13.3538	1.26985	2.97391e-27	1.43685e-26
DNAH14	0.141393	0.698802	2.30517	5.15216e-32	6.29231e-31
RGCC	296.473	45.1249	-2.7159	2.05402e-35	4.06859e-33
SDCBP2	3.05556	9.81772	1.68395	0.00317416	0.00362173
CDCA4	2.83303	8.49579	1.5844	1.02202e-27	5.28644e-27
SNHG4	0.288008	1.51991	2.3998	4.88258e-27	2.28373e-26
PNPLA2	30.0951	21.6419	-0.475702	1.34783e-12	2.3831e-12
LRRC8D	4.26342	6.72082	0.656624	1.27121e-15	2.65725e-15
CDC25B	16.7878	26.3602	0.650953	2.54354e-05	3.25091e-05
TRA2B	8.96539	10.3643	0.209187	0.00964652	0.010792
PCSK6	0.569641	1.21848	1.09695	1.9355e-06	2.59972e-06
RASGRF1	7.36628	1.93308	-1.93004	4.44748e-29	2.84769e-28
DCBLD2	5.62005	13.6577	1.28106	0.00385734	0.00437099
ITGB3BP	1.48199	2.51475	0.762879	4.34421e-13	7.92534e-13
KCP	0.127583	0.627602	2.29841	7.32954e-09	1.07658e-08
ENPP4	14.9332	10.9386	-0.449101	9.62917e-12	1.62832e-11
SDSL	3.95476	7.63603	0.949233	2.00473e-12	3.49766e-12
TMEM150A	7.73718	11.9737	0.62999	5.66426e-08	8.07693e-08
GNG4	0.0983174	2.294	4.54428	1.31874e-14	2.60391e-14
METTL7A	64.972	19.3375	-1.74841	1.61298e-32	2.53276e-31
MYOZ1	4.51117	1.36994	-1.71939	6.20441e-25	2.37206e-24
CCDC28A	21.8793	16.3384	-0.421298	2.18488e-14	4.25052e-14
POC1A	1.39525	4.56443	1.70991	7.64331e-28	4.11491e-27
FAM131C	0.0169156	0.218499	3.6912	1.8713e-16	4.10007e-16
KLC4	5.55928	5.55628	-0.000778467	0.0655235	0.0704939
CSTA	12.869	7.04839	-0.868537	1.826e-21	5.42454e-21
CCNB2	0.852725	7.72428	3.17925	3.46702e-33	7.82608e-32
PMAIP1	2.99982	10.3946	1.79288	2.61514e-14	5.04293e-14
UBA2	16.5633	24.4837	0.563833	1.02078e-09	1.58216e-09
KCNK2	0.0568269	0.289604	2.34944	0.306517	0.318343
POLR3G	0.612657	1.19945	0.969217	2.85866e-07	3.96068e-07
HOXC11	0.0065303	0.92835	7.15138	4.87159e-12	8.34497e-12
NOC3L	3.08928	4.90226	0.666177	1.88068e-17	4.32918e-17
HS3ST1	1.07448	3.36927	1.64879	3.38962e-14	6.50787e-14
LINC00659	0.0158511	0.275544	4.11963	7.63281e-08	1.08138e-07
PXMP2	4.65643	6.51956	0.485549	3.6536e-07	5.03563e-07
HYLS1	0.896727	2.43697	1.44235	4.09914e-30	3.19927e-29
CYP4B1	165.763	31.3187	-2.40403	5.72337e-29	3.57779e-28
COA7	3.32704	6.15722	0.88804	1.93142e-23	6.58279e-23
XRCC4	2.41376	4.02375	0.737258	5.62031e-18	1.33331e-17
BLACAT1	0.223576	1.90469	3.09072	1.30839e-24	4.88886e-24
POP1	1.02559	2.03961	0.991831	3.16193e-22	1.00014e-21
CDC25A	0.251153	1.42721	2.50655	1.6478e-28	9.57463e-28
C1orf112	0.468137	1.74861	1.90121	2.8642e-34	1.66705e-32
KREMEN2	0.0716532	0.614912	3.10128	3.62708e-23	1.22044e-22
PYROXD2	2.05275	3.7862	0.883194	1.49426e-06	2.01321e-06
CDT1	0.734409	5.41419	2.88209	1.10103e-29	7.79549e-29
GTF3C6	24.9761	37.6663	0.592728	2.82033e-17	6.46958e-17
MRPL1	7.08377	10.4074	0.555026	9.39689e-15	1.86664e-14
EXOSC9	4.24549	5.22763	0.300228	5.34885e-06	7.04808e-06
TCN1	0.20202	18.534	6.51953	9.02814e-14	1.69873e-13
KRT3	0.00855528	0.125566	3.87549	3.21877e-09	4.88556e-09
PRR7	0.608963	1.76999	1.53931	1.62764e-16	3.58408e-16
SCLT1	0.82453	1.2261	0.572429	2.9953e-07	4.14565e-07
CRIP2	36.6624	29.5406	-0.311604	3.05152e-06	4.05332e-06
SCD	145.045	84.7141	-0.775821	4.62586e-15	9.35815e-15
MND1	0.284334	2.38199	3.06651	6.45797e-34	2.43373e-32
SMPDL3A	7.55336	12.9489	0.777643	2.30305e-05	2.94925e-05
C2orf69	4.16626	4.65837	0.16107	0.450985	0.460766
CENPQ	3.01775	4.37918	0.537189	7.48259e-06	9.79121e-06
RAB40B	2.2546	3.35185	0.572091	1.29839e-05	1.67735e-05
MKRN2OS	0.399057	1.24153	1.63746	1.08584e-14	2.15049e-14
ATAD5	0.398642	1.39635	1.8085	1.13139e-25	4.66344e-25
TRIM59	0.470102	1.47079	1.64554	3.38906e-27	1.61963e-26
TRAIP	0.442935	1.71406	1.95225	5.77267e-32	6.92195e-31
JSRP1	0.350022	3.18459	3.18559	6.55223e-20	1.75302e-19
OCEL1	9.53076	8.97074	-0.0873633	0.0140979	0.0156261
GEMIN2	2.16734	4.36099	1.00873	4.55362e-16	9.78212e-16
C22orf23	1.33344	0.803637	-0.730533	9.05777e-12	1.53366e-11
WNT7A	3.08701	0.89429	-1.7874	6.36674e-28	3.52846e-27
NOP58	12.3169	23.2411	0.916035	2.59541e-28	1.49491e-27
ZNF239	0.758345	2.69116	1.8273	1.93473e-28	1.11926e-27
BTNL9	11.8438	1.23321	-3.26364	2.49556e-33	6.21064e-32
TJP3	7.04637	11.805	0.744442	2.14755e-07	2.99114e-07
DBP	1.89253	2.18942	0.210226	0.128828	0.136815
TNNC1	63.5646	5.97198	-3.41194	5.40867e-36	4.06859e-33
OVCH2	1.01051	0.148291	-2.76859	3.17804e-31	3.17563e-30
EFCAB2	1.36822	1.94771	0.509482	0.00014941	0.000185566
TM4SF19	0.520829	0.761068	0.547215	0.218033	0.22788
ANAPC7	5.3311	8.25841	0.631431	3.95907e-20	1.07449e-19
PSMG1	5.39363	9.51945	0.819621	1.98178e-18	4.84967e-18
TLR6	0.757576	1.34782	0.831167	8.43248e-06	1.09689e-05
ALG8	6.03966	12.5451	1.05459	1.25255e-31	1.36539e-30
HSD11B2	2.15399	3.63795	0.756114	0.165976	0.174719
C9orf40	1.23574	2.29969	0.896071	1.06558e-14	2.11353e-14
PITRM1	8.84542	12.4344	0.491336	2.29272e-10	3.66113e-10
MEX3D	5.16217	10.1772	0.979284	1.13095e-15	2.37157e-15
ALG10	0.564091	1.15037	1.0281	7.61527e-17	1.69385e-16
SMARCA5-AS1	0.0560725	0.0383432	-0.548325	1.28916e-06	1.74221e-06
NSF	6.67021	13.1301	0.977069	1.11861e-31	1.25038e-30
SLC27A1	4.40776	3.89719	-0.177612	0.000232375	0.000286451
SNRPA1	4.11611	8.78202	1.09327	2.23296e-30	1.85237e-29
VIPR1	19.6326	2.31204	-3.08602	3.42323e-29	2.21335e-28
SLC18B1	5.51365	7.79	0.498615	1.80215e-06	2.42307e-06
CHEK2	1.24085	3.80743	1.61749	7.44383e-28	4.02394e-27
SLC38A9	1.18715	2.08108	0.809827	1.86029e-16	4.08273e-16
SLC46A3	7.3272	6.81732	-0.104056	0.000392533	0.000478955
AGR2	37.5758	225.042	2.58232	4.01416e-18	9.57447e-18
RNF225	0.0687243	0.46887	2.7703	1.03785e-09	1.60672e-09
C11orf54	6.98508	6.4928	-0.105436	0.0012134	0.00143283
MNS1	2.27726	1.84327	-0.305033	0.436714	0.447225
AUNIP	0.223502	1.24618	2.47915	1.49081e-27	7.59218e-27
NDRG2	14.4811	5.66026	-1.35523	7.33709e-27	3.36029e-26
BIK	1.97525	8.52941	2.11041	5.41936e-22	1.68192e-21
BPIFA1	11.9588	456.536	5.25458	6.57708e-05	8.27783e-05
EIF5AL1	0.561291	0.869107	0.630786	0.0858381	0.0920492
SPA17	2.99864	2.27838	-0.396302	0.0137261	0.0152397
VAMP7	18.1872	19.5609	0.10505	0.641206	0.649579
DCAF13	2.35797	6.62209	1.48974	4.16497e-33	8.45169e-32
CMC2	1.1951	1.84212	0.624235	3.17534e-13	5.82513e-13
RIBC2	1.37157	1.92696	0.490502	0.000785059	0.000939649
RAD51C	1.51349	2.3768	0.651141	1.25139e-20	3.57269e-20
RERG	5.21476	2.69615	-0.951701	5.51088e-16	1.1781e-15
NASP	7.36725	13.5505	0.879145	7.02834e-18	1.65839e-17
MRPL39	11.8825	14.8449	0.321128	0.000490478	0.000594069
C6orf141	0.436251	1.91071	2.13088	6.10646e-10	9.58859e-10
LYNX1	3.14537	2.79465	-0.170565	4.2859e-08	6.138e-08
RAET1E-AS1	0.0769163	0.0880933	0.195742	0.671484	0.678688
SSBP1	7.54837	12.9825	0.782334	8.26283e-24	2.90631e-23
INO80B-WBP1	0.00880332	0.0164693	0.903655	0.00186369	0.00217541
