# Supplementary material for: A prognostic model of drug tolerant persister-related genes in lung adenocarcinoma based on single cell and bulk RNA sequencing data
Source: Heliyon. 2023 Oct 5;9(11):e20708. doi: 10.1016/j.heliyon.2023.e20708 (PMC10618427; doi:10.1016/j.heliyon.2023.e20708)
Supplement: Multimedia component 3 [file mmc3.xls]

## Sheet: Sheet1
logFC	AveExpr	t	P.Value	adj.P.Val	B
DAPK1	3.48934	4.02126	644.287	2.41165e-07	0.00140747
LDHB	-1.29895	7.78583	-553.774	3.46819e-07	0.00140747
TSR1	-1.04625	4.15896	-386.875	8.20198e-07	0.00167103
WDR62	-1.28978	2.74097	-380.448	8.53843e-07	0.00167103
L1CAM	1.6024	4.22073	368.298	9.23012e-07	0.00167103
PDLIM7	-1.5127	4.95913	-356.72	9.96555e-07	0.00167103
CST6	-1.21728	6.14895	-330.489	1.19703e-06	0.00167103
SPRY4	-2.84902	1.59752	-328.868	1.21124e-06	0.00167103
UPK2	4.55194	5.72383	318.316	1.30984e-06	0.00169412
LMNB2	-1.75133	5.67521	-298.74	1.52536e-06	0.00185681
ASAH1	2.39946	6.24608	290.434	1.63216e-06	0.00187644
STARD13	1.46848	2.50523	271.262	1.92282e-06	0.00209425
CLDN7	1.20328	7.46962	253.406	2.26417e-06	0.00229872
PTPN21	1.54229	1.90811	243.478	2.4921e-06	0.00229872
TNFRSF11A	-1.60024	1.57718	-233.037	2.76851e-06	0.00229872
GLS	2.66183	5.20231	227.8	2.92371e-06	0.00232705
MAPK8IP3	1.61706	4.37855	220.135	3.17401e-06	0.00239024
RRP1B	-1.02821	3.05054	-218.421	3.23412e-06	0.00239024
MMP14	3.15374	2.09577	208.946	3.5973e-06	0.00249634
IFITM1	3.91258	3.96892	195.051	4.24323e-06	0.00249634
SLC7A7	3.45244	2.25143	194.578	4.26805e-06	0.00249634
PTPRU	2.35339	4.68482	186.385	4.73219e-06	0.00249634
PHLDA1	-4.03535	2.16038	-183.991	4.88131e-06	0.00249634
C1orf116	2.07698	3.56071	180.451	5.11431e-06	0.00249634
DCLK1	-2.0693	1.03813	-179.078	5.2089e-06	0.00249634
PSG5	4.40584	3.70634	177.797	5.29942e-06	0.00249634
PQLC3	1.74504	3.46483	177.369	5.33013e-06	0.00249634
CLIP2	1.35324	2.52061	177.287	5.33603e-06	0.00249634
DDX21	-1.28429	5.45923	-175.98	5.43163e-06	0.00249634
MAGED2	1.87292	3.68103	174.186	5.56691e-06	0.00249634
MICALL1	1.26002	4.93214	170.87	5.82967e-06	0.00249634
QTRT1	-1.39918	4.54796	-170.111	5.89228e-06	0.00249634
EIF5A	-1.39339	8.56039	-168.291	6.04634e-06	0.00249634
TFPI2	-3.0532	3.58549	-165.637	6.28145e-06	0.00249634
HOXC13	-1.48998	2.87703	-160.381	6.78686e-06	0.00249634
CDA	2.22499	5.46399	160.06	6.81953e-06	0.00249634
SYNE2	1.21761	3.92079	157.578	7.08017e-06	0.00249634
FAM72B	-2.34909	2.67057	-157.407	7.09866e-06	0.00249634
KIF22	-1.07292	5.3205	-154.864	7.38156e-06	0.00249634
ARID5B	2.92192	3.52686	154.778	7.39147e-06	0.00249634
CLEC7A	3.37198	2.01937	154.007	7.48053e-06	0.00249634
ALDH3B1	1.98109	5.3465	151.966	7.72397e-06	0.00249634
CCNA2	-2.15013	4.53808	-151.834	7.74e-06	0.00249634
RABGAP1L	2.03313	3.73051	149.081	8.08753e-06	0.00249634
MYH14	1.93446	5.75571	148.384	8.17891e-06	0.00249634
DEPDC1B	-2.35391	3.045	-148.156	8.20917e-06	0.00249634
IFRD2	-1.38309	4.80753	-147.449	8.30394e-06	0.00249634
C1orf115	1.86529	3.08366	147.125	8.34796e-06	0.00249634
PCYOX1	1.10241	4.19201	146.346	8.45496e-06	0.00249634
MST1R	-1.44215	3.36433	-146.053	8.49571e-06	0.00249634
TUBA1C	-1.66072	8.22669	-144.715	8.68545e-06	0.00249634
ARHGAP19	-1.44282	2.19126	-141.148	9.22152e-06	0.0025448
PLA2R1	1.77134	1.04953	140.654	9.2995e-06	0.0025448
DUSP6	-3.38594	1.93881	-140.362	9.34592e-06	0.0025448
PRMT3	-1.66839	3.76972	-136.521	9.98936e-06	0.00261671
TNS4	-2.1065	1.66426	-135.392	1.01904e-05	0.00263601
TRPM4	1.2621	4.60907	132.62	1.07091e-05	0.00266593
MYBL2	-2.18174	5.18614	-130.71	1.10884e-05	0.00266593
RGS7	-1.17252	0.858343	-129.659	1.13054e-05	0.00266593
PRKAR2B	1.92347	5.22578	129.091	1.1425e-05	0.00266593
COTL1	-2.45164	6.0551	-129.069	1.14298e-05	0.00266593
ARSD	1.21734	2.97691	127.218	1.1833e-05	0.00266593
EGR1	-2.50504	1.60119	-126.559	1.19813e-05	0.00266593
CHPF	1.468	6.39125	126.078	1.20913e-05	0.00266593
CCND1	-4.55179	4.84946	-125.035	1.23346e-05	0.00268687
TNFSF4	1.33811	0.822618	120.658	1.34359e-05	0.00273869
MEST	-1.67308	3.94999	-120.572	1.34587e-05	0.00273869
GPLD1	2.41345	1.92321	120.396	1.3506e-05	0.00273869
CYBRD1	3.37514	5.00054	119.589	1.37258e-05	0.00273869
CHD6	1.08948	2.99707	119.393	1.37799e-05	0.00273869
EML4	1.10217	4.71608	118.441	1.40472e-05	0.00273869
NCAPG2	-1.60065	4.65825	-118.343	1.40751e-05	0.00273869
CRIM1	2.04597	5.59706	117.924	1.41954e-05	0.00273869
AURKA	-2.39066	5.257	-117.703	1.42596e-05	0.00273869
FBLN1	3.2168	8.76871	117.393	1.43502e-05	0.00273869
ABCC4	-2.81301	1.87028	-117.019	1.44603e-05	0.00273869
HMGA2	-4.62955	2.42185	-116.588	1.45889e-05	0.00273869
STEAP1B	-1.13896	0.569481	-112.207	1.59934e-05	0.00273869
TNFAIP8L1	-1.25432	2.62578	-112.097	1.60311e-05	0.00273869
RALB	-1.22078	5.5678	-111.64	1.61889e-05	0.00273869
PAQR6	1.0328	2.24191	111.569	1.62138e-05	0.00273869
SPOCK1	-2.88483	2.00098	-110.414	1.66238e-05	0.00273869
UHRF1	-2.4615	3.81181	-110.376	1.66374e-05	0.00273869
MT2A	-5.43264	7.83751	-109.41	1.69922e-05	0.00273869
SPP1	3.14809	7.64671	109.196	1.70722e-05	0.00273869
LPAR1	-1.43777	0.729896	-108.289	1.74172e-05	0.00273992
KIF2C	-2.04897	4.59829	-108.134	1.7477e-05	0.00273992
TYMS	-1.99843	4.38845	-107.715	1.76408e-05	0.00274481
ZNF362	1.31612	3.29847	106.146	1.82728e-05	0.00276759
KLF8	2.63549	2.55331	105.891	1.83787e-05	0.00276759
FRMD6	-1.45187	3.62985	-105.4	1.85849e-05	0.00276759
VANGL1	-1.11625	4.40889	-105.144	1.86934e-05	0.00276759
SPRED1	-2.2975	1.30224	-105.074	1.87234e-05	0.00276759
FOXO6	1.30259	2.45973	104.046	1.91705e-05	0.00281357
PAX8-AS1	1.5588	4.77697	102.771	1.97461e-05	0.00283759
FKBP5	-2.16289	1.84068	-102.143	2.00386e-05	0.00283759
MBOAT1	3.31819	2.76901	102.105	2.00567e-05	0.00283759
PLXNB1	1.43966	3.9255	101.424	2.0381e-05	0.00284976
CD59	1.20132	5.11962	100.221	2.09734e-05	0.00285816
CTSA	1.01103	6.80357	99.3678	2.14079e-05	0.00285816
ZFAND5	2.13731	5.51182	98.4588	2.18852e-05	0.00287843
PITX1	-1.40064	4.61715	-98.2872	2.1977e-05	0.00287843
GLB1L2	-1.77799	3.41174	-97.9341	2.21676e-05	0.00287933
ADORA1	-3.02745	1.67054	-97.7605	2.22622e-05	0.00287933
STK39	-2.41082	3.36521	-97.0293	2.26669e-05	0.00291347
PIK3C2B	1.11105	4.12637	96.7524	2.28228e-05	0.0029154
ITGA2	-3.30885	2.27817	-94.8412	2.3942e-05	0.00299458
GLCCI1	1.54698	3.66675	93.1904	2.49722e-05	0.00309447
IGFBP3	4.72451	6.78336	90.5038	2.6788e-05	0.00321022
NUP107	-1.31264	4.07546	-90.422	2.68462e-05	0.00321022
HECA	1.17972	1.88535	89.4277	2.7568e-05	0.00325336
PARP2	-1.07512	3.48949	-89.2909	2.76695e-05	0.00325336
CTSC	-2.22351	5.70522	-88.6744	2.81332e-05	0.00326948
CLIC4	1.09	5.09716	88.4816	2.82805e-05	0.00326948
KIF18A	-1.97381	2.67864	-87.6879	2.88987e-05	0.00328721
LTBP2	-1.9957	3.63394	-87.1464	2.93313e-05	0.00328721
SPAG9	1.03798	3.71871	86.9203	2.95148e-05	0.00328721
CLIP3	1.27969	1.06453	86.8367	2.9583e-05	0.00328721
PPME1	1.96728	5.72458	86.5711	2.98012e-05	0.00328721
OLFML3	-2.21477	7.44489	-86.4099	2.99348e-05	0.00328721
GATA2-AS1	1.43238	3.31611	86.204	3.01066e-05	0.00328721
ATP9A	1.32638	3.70475	85.7033	3.05304e-05	0.00328721
C5orf38	1.04259	4.22788	85.1622	3.09978e-05	0.00328721
KCTD1	-1.43367	2.5678	-84.7315	3.13773e-05	0.00328721
MIS18A	-1.23327	3.12658	-84.6527	3.14474e-05	0.00328721
SASH1	1.17825	3.00712	84.5873	3.15057e-05	0.00328721
CGN	1.4684	3.80309	84.3251	3.17413e-05	0.00328721
NOLC1	-1.69045	4.81695	-84.0934	3.19516e-05	0.00328721
SLPI	1.44904	8.6506	83.9146	3.21151e-05	0.00328721
NOXA1	1.14344	2.0488	83.5359	3.24655e-05	0.00328721
IGFBP4	-2.14129	2.33137	-83.535	3.24664e-05	0.00328721
PNPT1	-1.39484	3.18156	-83.3026	3.26842e-05	0.00328721
ALPP	6.10829	7.7932	83.2074	3.2774e-05	0.00328721
ECT2	-1.89066	4.63954	-82.3771	3.35721e-05	0.00328721
ITGA3	-1.01056	5.73135	-81.9963	3.39474e-05	0.00328721
SFN	1.52157	7.59452	81.6454	3.42985e-05	0.00328721
CDR2L	1.56542	3.27796	81.0585	3.48973e-05	0.00328721
ERRFI1	-2.18155	3.24454	-80.7033	3.52671e-05	0.00328721
MEGF8	1.25458	3.59694	80.6634	3.53089e-05	0.00328721
ALCAM	1.70126	5.48946	80.5548	3.54232e-05	0.00328721
ARRDC3	2.97209	2.94441	80.0507	3.59607e-05	0.00329593
CD55	3.14568	4.70467	79.9376	3.6083e-05	0.00329593
CRY1	1.08768	3.7777	79.8719	3.61542e-05	0.00329593
CHRD	3.56169	1.84099	79.5891	3.64632e-05	0.00330951
PKN1	-1.0985	5.64825	-78.564	3.76151e-05	0.00338438
PLK1	-2.47468	5.50195	-78.4158	3.77859e-05	0.00338502
KRT14	2.88689	1.53603	78.1639	3.80787e-05	0.00339655
PMEPA1	-2.19641	4.02611	-77.9422	3.83391e-05	0.00340511
TGFBI	-2.41427	3.69812	-77.3885	3.90006e-05	0.0034065
MAGED1	1.75123	3.8049	77.3779	3.90133e-05	0.0034065
TSPAN3	1.14118	5.57969	76.1833	4.04972e-05	0.00344252
INCENP	-1.76866	4.23638	-75.9808	4.07567e-05	0.00344252
C1GALT1C1	1.56852	5.17182	75.1678	4.18222e-05	0.00349179
PRRC1	1.15639	4.28307	75.0239	4.20149e-05	0.00349179
DHRS9	-1.91066	1.15908	-74.7869	4.2335e-05	0.00350432
LMNB1	-2.07457	4.57765	-74.4852	4.27476e-05	0.0035165
DPP9	-1.00551	4.63707	-74.2214	4.3113e-05	0.0035165
RRM2	-2.87187	4.68324	-73.9859	4.3443e-05	0.0035165
BNIPL	1.66266	1.33177	73.8464	4.36402e-05	0.0035165
TIAM1	-1.60616	1.20242	-73.8242	4.36716e-05	0.0035165
UBASH3B	-3.78292	2.53797	-73.5806	4.40193e-05	0.00353076
RHOBTB3	1.05539	4.08833	73.1897	4.45854e-05	0.00353565
NCK2	2.05921	5.04467	73.148	4.46465e-05	0.00353565
ANLN	-1.79351	5.30848	-72.6323	4.54107e-05	0.00354615
ESPL1	-1.90667	3.21966	-72.0222	4.63391e-05	0.00360505
PHYKPL	1.76884	2.71717	71.6274	4.69542e-05	0.00361983
ENPP5	1.89193	1.71407	71.5261	4.71139e-05	0.00361983
FSTL1	2.27426	4.3461	71.3913	4.73277e-05	0.00361983
HAS3	-2.15315	1.49425	-71.3435	4.74038e-05	0.00361983
CSGALNACT1	-1.64647	2.09155	-71.0914	4.78081e-05	0.00363433
RBBP8	-1.28753	2.24398	-70.7438	4.83735e-05	0.00363433
CD24	4.64272	6.49653	70.5451	4.87011e-05	0.00363433
ARHGEF37	2.04654	2.16608	70.2874	4.91305e-05	0.00363433
MTHFD1	-1.68025	4.54725	-70.2848	4.91348e-05	0.00363433
LYN	1.49005	3.61535	70.1509	4.93602e-05	0.00363433
FBXO2	2.45819	4.77782	70.0602	4.95135e-05	0.00363433
PRDX6	1.55383	7.53979	69.8471	4.98768e-05	0.00363433
DIRAS2	1.70366	1.07109	69.6497	5.02167e-05	0.00364116
SOD3	5.45436	5.11776	69.412	5.06301e-05	0.00364576
TOMM5	-1.45614	5.42687	-69.3224	5.07872e-05	0.00364576
MAP3K8	2.29173	2.20864	69.2329	5.09449e-05	0.00364576
NUCB1	1.32773	6.45188	69.0699	5.12337e-05	0.00364576
GLRX	1.09227	3.58408	68.9073	5.15243e-05	0.00364576
PTPN14	1.53348	3.7871	68.6967	5.19041e-05	0.00364576
TIPIN	-1.54984	2.29747	-68.2957	5.26381e-05	0.00364576
ACOX2	-1.87292	0.93646	-68.2751	5.26762e-05	0.00364576
PALD1	-2.05434	1.36503	-67.962	5.32604e-05	0.00364576
LIF	-1.87249	3.16588	-67.7673	5.36281e-05	0.00364576
CELSR3	1.03168	1.17501	67.6331	5.38839e-05	0.00364576
TK1	-1.51006	5.87279	-67.5313	5.40789e-05	0.00364576
TXNIP	1.12888	6.44835	67.1839	5.47521e-05	0.00364576
H19	2.07651	4.24226	67.0923	5.49317e-05	0.00364576
A4GALT	1.6367	2.35717	67.061	5.49932e-05	0.00364576
ASS1	2.64299	6.66038	66.9896	5.51338e-05	0.00364576
IER5	-1.72444	4.89614	-66.9825	5.51479e-05	0.00364576
HAUS1	-1.53306	3.1574	-66.8147	5.54806e-05	0.00364576
INPPL1	1.68028	5.19253	66.8067	5.54967e-05	0.00364576
HMGCS1	1.59957	4.76886	66.7892	5.55315e-05	0.00364576
OTUD1	1.56883	4.23669	66.7837	5.55425e-05	0.00364576
ICAM1	3.05647	4.13931	66.7246	5.56606e-05	0.00364576
PLXNA3	1.05756	4.24068	66.5906	5.59297e-05	0.00364576
EFHD1	2.35543	4.78726	66.544	5.60236e-05	0.00364576
SEC31B	1.21647	0.928837	66.2054	5.67135e-05	0.00365888
RFC3	-1.94056	3.5994	-66.1367	5.68549e-05	0.00365888
STIM1	1.30178	4.72068	65.8652	5.74188e-05	0.00365888
ESCO2	-1.61925	1.845	-65.7599	5.76397e-05	0.00365888
DEPDC1	-1.8181	3.42867	-65.3165	5.85828e-05	0.00367318
TCOF1	-1.80494	3.83481	-65.1735	5.88915e-05	0.00367318
RGL3	1.49344	4.60594	65.0154	5.92358e-05	0.00367318
PAQR7	1.71823	4.17579	64.936	5.94095e-05	0.00367318
LIPG	-3.20336	1.79765	-64.8582	5.95807e-05	0.00367318
NCAPD2	-1.69962	5.14715	-64.8151	5.96757e-05	0.00367318
PSAT1	-2.35237	4.80577	-64.8013	5.97062e-05	0.00367318
MALAT1	1.47292	5.94799	64.6787	5.9978e-05	0.00367318
GNPNAT1	-1.29914	3.63235	-64.4584	6.04711e-05	0.00367318
PDLIM1	2.28968	7.49974	64.4399	6.05127e-05	0.00367318
PBXIP1	2.19093	4.00392	64.3461	6.07244e-05	0.00367318
DNAJB2	1.57019	4.24976	64.2675	6.09029e-05	0.00367318
SCD5	3.31639	5.3816	64.1391	6.11957e-05	0.00367318
ANP32E	-1.21327	4.9521	-64.0831	6.1324e-05	0.00367318
MBNL2	1.00067	4.24681	64.0796	6.13322e-05	0.00367318
SCIN	3.43204	1.99185	64.0436	6.14149e-05	0.00367318
HIVEP2	1.03075	2.52427	63.6763	6.2268e-05	0.00369083
DTYMK	-1.92183	5.72618	-63.5272	6.26193e-05	0.00369083
FOCAD	-1.27986	1.65782	-63.5254	6.26235e-05	0.00369083
SRM	-1.34671	4.99359	-63.4373	6.28324e-05	0.00369083
INHBB	1.49666	6.61068	63.4145	6.28865e-05	0.00369083
CLIC5	2.13926	1.14462	63.4037	6.29122e-05	0.00369083
MTHFD1L	-1.31262	3.6708	-63.1602	6.34955e-05	0.00370077
CENPH	-1.15753	3.66545	-62.8915	6.41484e-05	0.00370077
NUP188	-1.85214	3.14803	-62.8147	6.43365e-05	0.00370077
WNT9A	2.69857	4.85869	62.7334	6.45367e-05	0.00370077
GSTM3	1.4967	5.17976	62.3908	6.53901e-05	0.00370712
BFSP1	1.4203	2.55868	62.303	6.56113e-05	0.00370712
WWC2	1.76023	3.14471	62.2712	6.56918e-05	0.00370712
DKK1	-2.66233	4.56708	-62.2504	6.57444e-05	0.00370712
MCM8	-1.0768	3.10527	-62.0981	6.6132e-05	0.00371067
SPRED2	-2.83343	2.83967	-62.0538	6.62451e-05	0.00371067
ADAMTSL4	2.3183	3.97915	61.812	6.68685e-05	0.00371067
PKD2	1.42782	3.07641	61.7374	6.70624e-05	0.00371067
TCP11L2	1.51681	1.51802	61.5464	6.75628e-05	0.00371847
SPRR1B	-2.35286	1.17643	-61.4378	6.78498e-05	0.00371949
NFKB2	2.07485	4.20173	61.4034	6.79408e-05	0.00371949
TTC7B	1.06852	2.65744	61.1127	6.87187e-05	0.00375215
TACC1	1.87155	4.65605	60.8751	6.9364e-05	0.00377031
AGXT	1.75296	1.03697	60.8561	6.94157e-05	0.00377031
SSRP1	-1.15605	6.2267	-60.5818	7.01721e-05	0.00377428
GPNMB	1.70387	1.2936	60.5428	7.02806e-05	0.00377428
HMGB2	-1.49596	6.52242	-60.2935	7.09798e-05	0.00378882
CALCOCO1	2.98032	3.92521	60.0916	7.1553e-05	0.00378882
VGLL4	1.16046	3.28598	59.887	7.2141e-05	0.00378882
NME1	-2.10777	6.95181	-59.8791	7.21636e-05	0.00378882
TAF1A	-1.03114	2.88353	-59.7645	7.24959e-05	0.00378882
C1S	3.08054	3.61334	59.7622	7.25029e-05	0.00378882
ANXA10	-1.53956	0.769779	-59.5284	7.31876e-05	0.00379516
BST2	1.06673	6.77757	59.4692	7.33626e-05	0.00379516
ANKRD13A	1.96893	4.71612	59.3981	7.35733e-05	0.00379516
TICRR	-1.45471	2.03395	-59.3931	7.35883e-05	0.00379516
SOX9	-2.99229	2.9295	-59.3295	7.37775e-05	0.00379516
PSMD11	-1.29852	4.28489	-59.2947	7.38815e-05	0.00379516
TACSTD2	4.272	8.77477	59.1599	7.4286e-05	0.00379516
EPB41L4A-AS1	1.88329	4.53834	59.1443	7.43329e-05	0.00379516
CTSF	2.57066	4.65314	59.0726	7.45496e-05	0.00379516
CTNNAL1	-2.58325	2.49413	-59.0672	7.4566e-05	0.00379516
ARL4D	2.03173	2.4164	59.0423	7.46415e-05	0.00379516
LIMA1	1.58216	5.14518	58.9174	7.50215e-05	0.00379583
SKP2	1.49407	5.40132	58.7462	7.55468e-05	0.00380495
TUBB4B	-1.80761	7.94779	-58.6212	7.59339e-05	0.00380495
EBNA1BP2	-1.40402	5.90847	-58.5912	7.60271e-05	0.00380495
AKAP12	1.60787	2.3866	58.5435	7.6176e-05	0.00380495
SCARA3	2.2371	2.72034	58.361	7.67485e-05	0.00381238
DDX10	-1.07528	2.40496	-58.2527	7.70914e-05	0.00381238
HIST1H2AC	3.26847	4.96809	58.1635	7.73751e-05	0.00381238
DUSP4	-4.3321	2.91985	-57.933	7.81156e-05	0.00382281
TXNDC5	-1.10981	4.87499	-57.8867	7.82656e-05	0.00382281
ASPM	-1.67732	3.58221	-57.8415	7.84122e-05	0.00382281
FBXO44	1.11902	3.01409	57.7726	7.86368e-05	0.00382281
YPEL3	3.39123	4.22465	57.6983	7.888e-05	0.00382281
NUP210	-1.14949	4.74509	-57.4516	7.96946e-05	0.00383131
HOMER3	-1.8813	4.89188	-57.39	7.99e-05	0.00383131
MRPL24	-1.56049	5.08254	-57.311	8.01647e-05	0.00383131
NR3C1	1.15262	3.77787	57.3106	8.0166e-05	0.00383131
GEMIN4	-1.03429	3.79724	-57.1944	8.0557e-05	0.00383548
LYPD6B	3.00292	4.04834	57.1046	8.08613e-05	0.00383548
PPL	1.06311	5.33574	56.9608	8.13519e-05	0.0038436
KIF23	-2.28461	3.9962	-56.7788	8.19786e-05	0.00385704
SERPINB2	4.06852	2.06569	56.677	8.23324e-05	0.00385704
MUC1	3.38262	4.62349	56.6627	8.2382e-05	0.00385704
KCNC3	3.1917	3.39009	56.3586	8.34525e-05	0.00388956
DNAJB9	1.43147	2.39079	56.273	8.37571e-05	0.00389373
C1R	3.06862	3.49016	56.221	8.3943e-05	0.00389373
IRX6	4.14487	3.77117	55.8042	8.54547e-05	0.00389373
SAMD4A	1.47477	2.62592	55.7474	8.56638e-05	0.00389373
ZNF551	-1.31967	2.12625	-55.6731	8.59381e-05	0.00389373
PPP5C	-1.26079	4.65243	-55.6597	8.59879e-05	0.00389373
SASS6	-1.09537	1.9993	-55.0676	8.82222e-05	0.00394191
CKS1B	-1.70173	6.85174	-55.0078	8.84523e-05	0.00394191
CEBPD	2.76583	4.10991	54.7962	8.92736e-05	0.00394879
FAM78A	1.82186	1.53118	54.7394	8.94961e-05	0.00394889
PSRC1	-2.53477	2.92837	-54.4384	9.06876e-05	0.00397459
SOX15	-1.0758	5.18689	-54.4307	9.07185e-05	0.00397459
ARHGAP18	1.56338	3.72033	54.4044	9.08237e-05	0.00397459
VLDLR	1.87025	1.53674	54.3986	9.08467e-05	0.00397459
SUN1	1.45634	5.68387	54.2058	9.16237e-05	0.00398472
AMOTL2	1.37738	5.99604	54.1761	9.17442e-05	0.00398472
LIPA	1.04995	5.66967	54.103	9.20419e-05	0.00398472
H2AFZ	-1.70493	7.68468	-54.0786	9.21416e-05	0.00398472
TEX2	-1.16308	2.95722	-53.7828	9.33614e-05	0.00398472
HUNK	1.75923	1.26344	53.7095	9.36674e-05	0.00398472
LZTS2	1.93868	4.60904	53.6553	9.38944e-05	0.00398472
DHX58	1.11353	2.02243	53.6507	9.39136e-05	0.00398472
BTN3A1	1.15825	2.1261	53.5413	9.43748e-05	0.00398472
AK4	-2.73053	1.89685	-53.537	9.43929e-05	0.00398472
CCNYL1	-1.0717	2.81378	-53.4286	9.48528e-05	0.00398472
GTSE1	-1.88207	3.95498	-53.4271	9.48594e-05	0.00398472
VTN	3.95615	2.70877	53.4241	9.4872e-05	0.00398472
PCAT7	1.54878	2.22124	53.2834	9.54741e-05	0.00399139
SNX21	1.10791	2.95127	52.9007	9.71388e-05	0.00402534
GMNN	-1.9043	3.89159	-52.8445	9.7387e-05	0.00402534
ANXA8L1	2.04888	7.21481	52.7765	9.76882e-05	0.00402534
HSD3B1	-2.57764	1.35314	-52.7469	9.78195e-05	0.00402534
PJA2	1.88359	3.79605	52.7151	9.79609e-05	0.00402534
GHDC	1.29949	3.46622	52.6981	9.80368e-05	0.00402534
FAM72A	-2.52517	1.98561	-52.6355	9.83168e-05	0.00402885
CAV1	-1.82303	5.22766	-52.4892	9.89753e-05	0.00403925
WFDC2	1.47117	3.13583	52.4492	9.91563e-05	0.00403925
SEMA3F	1.64775	2.97422	52.4035	9.9364e-05	0.00403976
ALDH7A1	1.02343	3.30013	52.1707	0.000100431	0.0040531
BAG1	1.65865	4.39	52.148	0.000100535	0.0040531
MYEOV	-4.44392	2.61686	-52.1291	0.000100623	0.0040531
AFAP1	-2.00907	2.10684	-52.0683	0.000100905	0.0040531
ETV4	-4.37181	2.53031	-52.0394	0.00010104	0.0040531
PODXL	-2.18701	2.79051	-51.8881	0.000101748	0.0040531
CCNF	-1.98775	3.16459	-51.6939	0.000102666	0.0040566
ADIRF	2.42717	5.05587	51.6914	0.000102678	0.0040566
FAM102A	1.24404	5.73573	51.6161	0.000103038	0.0040566
RPL39L	-1.25623	4.52079	-51.5798	0.000103212	0.0040566
NPAS1	1.55459	1.07506	51.5601	0.000103307	0.0040566
TRAK2	1.02672	3.17596	51.3639	0.000104256	0.00408235
SUMF1	1.20044	3.92706	51.283	0.000104651	0.00408235
KCNG1	2.42125	3.91356	51.1826	0.000105143	0.00408235
AQP3	2.91595	4.72981	51.1821	0.000105146	0.00408235
DHTKD1	-1.26183	2.86423	-51.061	0.000105745	0.00408262
UBE2H	1.22216	5.16982	50.54	0.000108378	0.0041297
DKC1	-1.48455	5.527	-50.4296	0.000108948	0.0041297
TRIM38	1.40153	2.82137	50.4286	0.000108953	0.0041297
AHNAK	1.18658	6.29445	50.359	0.000109315	0.0041297
CEBPA	1.55386	4.26898	50.3497	0.000109363	0.0041297
VEGFC	-2.09559	1.21138	-50.2537	0.000109865	0.0041297
ANP32A	-1.72312	4.79399	-50.2227	0.000110028	0.0041297
RCAN1	1.35037	2.98087	50.1472	0.000110425	0.0041297
TP53INP1	2.26869	1.37322	50.1224	0.000110556	0.0041297
SH3TC1	2.64704	1.98567	50.0705	0.000110831	0.00413251
KRT6B	-1.79845	0.921062	-49.9736	0.000111347	0.00414428
AGPAT5	-1.60727	2.35117	-49.8644	0.000111933	0.00415116
EXOSC8	-2.0568	3.39823	-49.7922	0.000112323	0.00415815
C1orf198	1.94962	5.27841	49.6322	0.000113193	0.00416146
OPN3	2.04732	5.54192	49.4352	0.000114277	0.00417732
ABHD16B	1.22987	3.5312	49.3715	0.000114631	0.00417732
CITED2	3.79355	6.00779	49.3632	0.000114678	0.00417732
PRRT4	1.48698	1.15899	49.3352	0.000114834	0.00417732
CDK1	-2.31878	6.33469	-49.3273	0.000114878	0.00417732
FARP1	1.84383	4.47472	49.1239	0.000116022	0.00419612
PDE4DIP	2.11574	2.91144	49.0751	0.000116299	0.00419612
NECAB3	2.00216	3.91587	48.8009	0.000117872	0.00422016
SLC16A13	1.4501	2.86117	48.4502	0.000119929	0.00425895
OLR1	4.12014	4.0221	48.4079	0.00012018	0.00425895
PAICS	-1.4214	5.14283	-48.3792	0.000120351	0.00425895
ESPN	3.2113	2.95244	48.3503	0.000120523	0.00425895
PRELID1	-1.00562	7.24429	-48.3371	0.000120602	0.00425895
TRIB2	-2.93785	1.91484	-48.1977	0.00012144	0.00427362
KIF18B	-1.66592	3.86527	-48.0987	0.000122041	0.00427362
STAMBPL1	-2.804	2.16836	-48.0847	0.000122126	0.00427362
SPINT1	1.69577	5.53851	48.0633	0.000122257	0.00427362
OSBPL3	-1.32851	2.49473	-47.9709	0.000122822	0.00427837
PINK1	1.70719	4.39984	47.8858	0.000123346	0.00427837
DNASE2	1.03713	5.04562	47.7541	0.000124164	0.00427837
CDCA7	-2.38755	2.94236	-47.7393	0.000124256	0.00427837
TCP11L1	1.25664	2.7908	47.7004	0.000124499	0.00427837
CHPT1	-1.73874	2.39333	-47.6406	0.000124874	0.00427837
NOTCH1	1.82732	3.58719	47.4698	0.000125954	0.00429349
THSD4	-1.72896	1.58956	-47.39	0.000126463	0.00429349
PPIL1	-1.42487	4.51853	-47.2991	0.000127047	0.00429349
SLC29A2	1.18124	4.88838	47.2095	0.000127626	0.00429349
STC2	-1.87363	2.33574	-47.1948	0.000127721	0.00429349
VDR	-1.18386	2.64618	-47.1112	0.000128265	0.00430198
RXRA	1.02215	5.47983	47.0627	0.000128582	0.00430564
FAM43A	-1.94745	1.53828	-46.9503	0.000129322	0.0043234
KRI1	-1.10513	3.14402	-46.7729	0.000130501	0.0043418
FAM69A	1.04729	3.46736	46.6759	0.000131153	0.00435646
DNAJC9	-1.28308	4.30678	-46.4097	0.000132963	0.00437447
RASA1	-1.27732	3.80297	-46.3319	0.0001335	0.00437946
QPRT	1.24381	1.47495	46.2774	0.000133877	0.00437946
ITM2B	2.24071	6.52208	46.2652	0.000133961	0.00437946
IL17RC	2.26277	5.12418	46.1763	0.000134581	0.00439238
OPLAH	1.42325	2.47488	46.1057	0.000135076	0.00439238
LRP1	1.64806	2.80555	46.0305	0.000135606	0.00439238
FAM107B	1.50313	5.48468	46.029	0.000135616	0.00439238
PNP	-2.33898	3.68385	-45.8128	0.000137155	0.00440724
GRHL3	2.58605	2.41236	45.8028	0.000137227	0.00440724
FLVCR2	1.22408	1.96338	45.7538	0.00013758	0.00440724
FSCN2	1.77481	1.76774	45.722	0.00013781	0.00440778
NAA10	-1.12042	5.764	-45.6758	0.000138144	0.00441166
PJA1	-1.00353	3.17517	-45.5639	0.000138959	0.00441769
MAP2	1.51583	2.1604	45.4967	0.000139451	0.00442608
CIT	-1.23477	2.28272	-45.4023	0.000140148	0.00443772
SPRR3	-2.4903	1.57073	-45.277	0.000141079	0.00443772
TNC	-1.98959	0.994796	-45.1762	0.000141835	0.00443772
TMEM74B	1.61429	1.26222	45.1336	0.000142157	0.00443772
AGFG2	1.4168	3.2553	45.0843	0.00014253	0.00443772
EID3	1.69001	3.56077	44.9563	0.000143505	0.00443772
GPRC5C	1.03239	3.18639	44.9367	0.000143655	0.00443772
TOP2A	-2.19884	5.00374	-44.8361	0.000144429	0.00443772
MAPK4	1.4197	1.0339	44.83	0.000144476	0.00443772
SPAG1	-1.38546	1.20395	-44.7906	0.000144781	0.00443772
HPRT1	-1.94745	5.17402	-44.7669	0.000144965	0.00443772
SLC26A1	1.0068	1.40865	44.6775	0.000145661	0.00444236
RHOB	2.58865	5.39379	44.6581	0.000145813	0.00444236
MCM3	-1.38532	4.02103	-44.6101	0.00014619	0.00444236
KYNU	-1.71955	4.43795	-44.0734	0.000150494	0.00454119
NCL	-1.21497	7.6114	-43.8886	0.000152018	0.00456109
IDUA	1.56243	2.76755	43.8811	0.00015208	0.00456109
FHDC1	1.03957	1.80109	43.7292	0.00015335	0.00458588
MZT1	-1.07657	4.38605	-43.6446	0.000154064	0.00458747
KLK6	-1.5318	8.02344	-43.6388	0.000154113	0.00458747
R3HDM1	-1.47727	2.75004	-43.4932	0.000155353	0.00460637
WNK2	-1.50217	2.78553	-43.451	0.000155714	0.00460637
ASPH	-1.636	6.50299	-43.3168	0.000156874	0.00460637
SH3YL1	1.23642	5.76503	43.2593	0.000157374	0.00460637
CMSS1	-2.25271	4.25441	-43.2262	0.000157663	0.0046083
TBC1D1	1.08881	3.7962	43.1607	0.000158237	0.00461301
TTLL12	-1.71809	4.61426	-43.0972	0.000158797	0.00461538
PEX6	1.6092	3.08888	43.0412	0.000159293	0.00462329
RASSF2	2.5068	1.64511	42.8314	0.00016117	0.00465021
CKS2	-2.03737	7.07594	-42.7932	0.000161515	0.00465021
APBB2	1.4796	2.87937	42.7873	0.000161569	0.00465021
PIK3IP1	2.24012	1.69043	42.6696	0.000162639	0.00465661
PBK	-2.09433	3.4573	-42.664	0.00016269	0.00465661
SEMA5A	3.137	3.19584	42.6639	0.000162691	0.00465661
WFDC3	-1.72298	1.79319	-42.63	0.000163002	0.00465907
CENPV	-3.07457	2.21654	-42.5503	0.000163734	0.00466069
LINC00893	1.45667	1.45051	42.4802	0.000164383	0.0046663
TPI1	-1.05027	8.23972	-42.4236	0.000164909	0.00467433
P2RX4	1.88882	3.87638	42.335	0.000165738	0.0046791
EIF2B2	-1.21934	5.2107	-42.2323	0.000166706	0.00470003
RNF145	-1.83009	3.50622	-42.171	0.000167287	0.00470359
ZNF33A	1.00833	2.6601	42.0873	0.000168086	0.00470763
SH2B2	1.55004	2.08714	42.0845	0.000168113	0.00470763
PPP1R14B	-1.10918	7.54028	-41.9884	0.000169037	0.0047198
ANKRD22	-1.97231	1.12759	-41.9309	0.000169593	0.0047198
PA2G4	-1.75655	5.89218	-41.9184	0.000169714	0.0047198
FOSL2	2.30865	4.81741	41.8106	0.000170766	0.00472537
BAG2	-1.72813	2.37494	-41.8068	0.000170802	0.00472537
TGM1	2.45995	2.76901	41.7795	0.00017107	0.00472648
TLE1	1.71616	4.11261	41.7297	0.00017156	0.00473368
C1RL	2.26878	3.64266	41.6763	0.000172088	0.00474192
UBE2S	-2.09728	7.82351	-41.645	0.000172397	0.00474404
RRP15	-1.21514	2.41169	-41.5952	0.000172893	0.00474404
TM4SF1	2.05888	5.75231	41.5676	0.000173169	0.00474404
STAT2	1.65483	3.20618	41.5533	0.000173311	0.00474404
CDC42EP3	1.9078	5.0555	41.5292	0.000173553	0.00474438
HNRNPAB	-1.5381	7.10774	-41.4523	0.000174325	0.00474519
HIPK2	-1.22384	1.7702	-41.4161	0.000174691	0.00474519
IGSF9	1.67049	3.09111	41.4124	0.000174729	0.00474519
DAP	1.25524	6.96183	41.2912	0.00017596	0.00477048
ABCC2	-1.21856	4.80844	-41.2755	0.000176121	0.00477048
SH3PXD2A	1.01632	3.94023	41.2265	0.000176624	0.0047716
CUL7	1.45535	2.86268	41.1211	0.00017771	0.00478895
HIST2H2BE	1.32331	1.50919	41.0723	0.000178217	0.00478895
GAL	-2.80044	2.9607	-41.0303	0.000178654	0.00478895
ABCC5	1.76658	5.89185	40.9743	0.00017924	0.00479845
TRAPPC2L	-1.25564	5.03808	-40.8209	0.00018086	0.00482934
PLEKHB1	2.62687	3.95332	40.6716	0.000182455	0.00482934
GGT6	2.91181	2.54281	40.6554	0.00018263	0.00482934
GAB1	1.54139	2.25523	40.6521	0.000182665	0.00482934
MRTO4	-1.53395	3.66267	-40.6474	0.000182716	0.00482934
H1F0	-1.3697	5.2462	-40.6037	0.000183187	0.00482934
BPGM	2.29598	4.50037	40.5815	0.000183428	0.00482934
HIST1H1C	1.73969	3.69351	40.552	0.000183748	0.00483161
BLNK	3.50752	2.38866	40.4	0.00018541	0.00484914
HDAC5	2.3409	3.10535	40.3507	0.000185953	0.00484914
VPS18	1.06851	2.60963	40.3478	0.000185985	0.00484914
EXPH5	1.43793	2.23472	40.2945	0.000186575	0.00485523
LSM6	-1.11157	4.13105	-40.2781	0.000186758	0.00485523
LAT2	-1.1045	0.63555	-40.1383	0.00018832	0.00488086
GINS1	-1.81313	3.08178	-40.0453	0.000189371	0.00488654
CAPN5	2.18211	1.57995	39.9904	0.000189995	0.00489547
UQCC3	-1.48051	4.5921	-39.9518	0.000190435	0.00489547
PCNA	-1.60382	6.73845	-39.8642	0.00019144	0.00491021
EXOC6	-1.147	2.66687	-39.8605	0.000191483	0.00491021
MPZL1	1.56441	5.02925	39.7766	0.000192451	0.00491511
TONSL	-1.36465	2.8838	-39.708	0.000193249	0.00491511
IGFBP5	4.72954	4.03065	39.6869	0.000193496	0.00491511
ATL2	-1.38642	3.99937	-39.6609	0.000193801	0.00491511
TRIM4	1.43119	2.76544	39.6568	0.000193849	0.00491511
OSR2	1.92224	4.85746	39.6197	0.000194284	0.00491511
FAF1	-1.2098	4.54668	-39.6195	0.000194286	0.00491511
FBXO5	-1.5227	3.14805	-39.4929	0.000195782	0.00493486
ETV5	-3.01331	1.64843	-39.4247	0.000196595	0.00493678
CSF2RB	1.53098	0.835113	39.4134	0.00019673	0.00493678
HSPA8	-1.34728	8.29977	-39.3979	0.000196916	0.00493678
MAGI1	2.0776	2.95079	39.3866	0.000197051	0.00493678
BIRC5	-2.10412	4.87491	-39.2946	0.000198159	0.00494657
NPNT	2.03002	2.37844	39.1928	0.000199395	0.00496394
RRP9	-1.42056	3.94442	-39.1818	0.00019953	0.00496394
PIF1	-2.1365	2.26116	-39.128	0.000200187	0.00496394
TNFRSF12A	-1.41036	7.05656	-39.0873	0.000200688	0.00496394
FANCD2	-1.30778	2.82606	-39.0822	0.000200751	0.00496394
SC5D	1.10364	2.23177	39.0803	0.000200774	0.00496394
DTX4	1.11177	3.66092	39.0321	0.000201369	0.00496677
RBBP8NL	1.30749	2.67165	38.9884	0.00020191	0.00496827
TPRA1	1.2451	4.75768	38.9498	0.000202389	0.00497417
ACHE	1.71628	1.1219	38.902	0.000202986	0.00497473
KRT4	1.54903	2.49082	38.8963	0.000203058	0.00497473
CHD5	-1.35175	0.741887	-38.838	0.00020379	0.00497902
GART	-1.32359	4.15265	-38.7939	0.000204345	0.00498193
POLE2	-2.11911	1.23544	-38.7338	0.000205105	0.00498193
TPX2	-2.11207	4.92213	-38.7309	0.000205142	0.00498193
TCEAL8	1.84288	4.24946	38.7062	0.000205456	0.00498193
LDB1	1.19126	5.09006	38.6954	0.000205594	0.00498193
RAN	-1.09168	7.38718	-38.6623	0.000206016	0.00498218
SRPX2	-2.63603	1.47334	-38.4943	0.000208178	0.00499383
IQGAP3	-1.3247	3.22959	-38.4907	0.000208224	0.00499383
LBR	-1.59215	5.11056	-38.4517	0.000208731	0.00499383
CYTH3	1.09248	4.43925	38.3896	0.000209542	0.00499383
GABARAP	1.042	7.58321	38.3778	0.000209696	0.00499383
NETO2	-2.32247	2.78445	-38.3771	0.000209704	0.00499383
AMIGO2	-2.93584	3.11511	-38.3656	0.000209856	0.00499383
THOP1	-1.75387	4.47816	-38.3537	0.000210011	0.00499383
MIB2	1.51203	3.86927	38.3403	0.000210187	0.00499383
DRAM1	1.53879	2.47378	38.3394	0.0002102	0.00499383
KIFC2	1.14576	4.35481	38.2704	0.000211109	0.00499438
COL4A6	-1.79567	1.5323	-38.2653	0.000211176	0.00499438
VGLL3	2.53728	3.10992	38.1485	0.00021273	0.00501033
AP5B1	1.06239	3.85499	38.1483	0.000212732	0.00501033
CMBL	1.14914	5.00952	38.1288	0.000212993	0.00501033
PSMC3	-1.11567	6.46189	-38.0865	0.000213561	0.00501033
ZNF365	-1.08524	1.25578	-38.0679	0.000213811	0.00501033
INHA	3.3485	5.42764	38.0351	0.000214253	0.00501033
STXBP6	1.88723	2.68083	37.9741	0.000215079	0.00501033
CD68	-1.39671	4.34392	-37.9623	0.000215239	0.00501033
SLC25A32	-1.01575	3.42115	-37.9514	0.000215388	0.00501033
ABCE1	-1.51412	3.85974	-37.9352	0.000215608	0.00501033
ITGB5	-1.43605	4.94858	-37.913	0.000215911	0.00501033
KIF11	-2.13876	3.76796	-37.8925	0.000216191	0.00501033
MMRN2	1.17766	0.864387	37.8912	0.000216209	0.00501033
DDAH1	-1.61273	3.21571	-37.7709	0.000217862	0.00503056
CTU2	-1.29224	3.03117	-37.7122	0.000218677	0.00503056
GAA	1.11416	5.67844	37.6972	0.000218886	0.00503056
XBP1	1.33078	5.44924	37.687	0.000219027	0.00503056
MAN1A1	1.67288	3.40801	37.6687	0.000219282	0.00503086
RHOV	2.9136	4.14771	37.6071	0.000220144	0.00503387
NEDD9	2.34866	4.06419	37.5698	0.000220669	0.00503475
S100A9	-1.60423	7.84981	-37.4714	0.000222059	0.00505533
TMEM159	1.45134	3.84432	37.4392	0.000222517	0.00506019
LAMA4	-1.90725	1.37231	-37.4114	0.000222914	0.00506365
FOXN4	2.42062	1.6203	37.3629	0.000223608	0.00507332
ECH1	1.28785	6.69025	37.3474	0.00022383	0.00507332
BCCIP	-1.1293	4.72363	-37.3025	0.000224477	0.00508242
SLC47A2	1.45048	1.3062	37.2415	0.000225359	0.0050857
FAM86C1	-1.28376	1.78577	-37.2174	0.00022571	0.00508806
RHOU	2.79789	1.82217	37.0934	0.000227522	0.00510464
EIF4A2	1.38465	7.33995	37.0902	0.000227569	0.00510464
TMEM86A	1.16906	1.0612	37.0827	0.000227678	0.00510464
IFITM3	2.99042	9.00424	37.0373	0.000228348	0.00510731
CD47	1.6655	5.35397	36.913	0.000230195	0.00511127
NPC2	1.45055	8.41572	36.8363	0.000231346	0.00511127
BTG1	1.84775	4.01808	36.8274	0.000231481	0.00511127
SLC17A5	1.79447	3.86576	36.8236	0.000231538	0.00511127
C2CD3	1.28985	3.35261	36.8019	0.000231865	0.00511127
ANKRD33B	1.46837	1.44817	36.7737	0.000232291	0.00511127
DIO2	-3.72614	3.48205	-36.6692	0.000233881	0.00511127
TAC3	1.86941	0.934704	36.5455	0.000235782	0.00511127
CENPL	-1.02531	2.49011	-36.519	0.000236193	0.00511127
KLF4	1.39167	4.21827	36.5162	0.000236237	0.00511127
ARNTL2	-1.93436	2.38952	-36.4993	0.000236498	0.00511127
LRR1	-2.0736	3.17885	-36.4936	0.000236587	0.00511127
GLI2	1.15328	1.8233	36.4867	0.000236694	0.00511127
PRSS8	1.67799	5.49564	36.467	0.000237001	0.00511127
HPSE	2.18152	2.2134	36.464	0.000237047	0.00511127
NDRG1	2.87914	4.16295	36.3901	0.000238204	0.00512358
NF2	-1.07064	3.66386	-36.3802	0.000238358	0.00512358
SERPINE2	-1.94813	6.04081	-36.3601	0.000238675	0.00512358
IFIT2	2.60238	2.31509	36.3269	0.000239197	0.00512947
RUVBL2	-1.22517	6.4057	-36.3015	0.000239598	0.00513009
HIST3H2A	1.09989	4.31795	36.2938	0.000239721	0.00513009
PLCE1	1.58708	3.22152	36.238	0.000240606	0.00514371
FADS2	1.98037	4.26277	36.2094	0.000241062	0.00514614
HRAT92	1.01831	0.93813	36.1841	0.000241466	0.00514614
LRP8	-1.99345	3.84501	-36.0489	0.000243643	0.00516587
YPEL5	2.74747	4.36412	36.0336	0.00024389	0.00516587
SLC7A8	3.95111	2.40242	35.937	0.000245464	0.00518345
ERBB3	1.69272	4.85874	35.9366	0.000245471	0.00518345
STX7	1.5951	3.12002	35.9155	0.000245816	0.00518543
SLC22A23	1.37005	3.79117	35.8562	0.000246792	0.00518951
MET	-1.2986	3.46107	-35.8436	0.000246999	0.00518951
BET1L	1.00831	4.63335	35.8428	0.000247012	0.00518951
PRSS16	1.38803	2.20246	35.7837	0.000247992	0.00519429
BLVRB	1.34019	6.9027	35.7675	0.000248261	0.00519464
GATA6	1.97406	2.36154	35.7381	0.00024875	0.00519719
KIF20B	-2.18741	2.68307	-35.6781	0.000249754	0.00519719
PACSIN3	-1.03652	4.62341	-35.6739	0.000249826	0.00519719
DEGS1	1.73838	6.47275	35.6284	0.000250591	0.00519719
DLEU1	-1.12873	2.46353	-35.6111	0.000250881	0.00519719
SMURF2	-1.02529	2.09106	-35.6104	0.000250894	0.00519719
BICD1	-1.32994	2.29399	-35.5717	0.000251548	0.00520315
CDCA2	-2.19554	2.35277	-35.5316	0.00025223	0.00520315
SH3TC2	-1.45406	1.28394	-35.5097	0.000252602	0.00520315
KCNK15	1.6238	1.54846	35.4988	0.000252789	0.00520315
PRCP	1.37445	4.69195	35.4898	0.000252941	0.00520315
ADORA2B	-2.74863	1.64612	-35.4673	0.000253327	0.0052059
SPAG5	-1.85799	3.6346	-35.3074	0.000256085	0.00524176
CHEK1	-1.60878	2.08046	-35.2536	0.000257023	0.00525057
ETFB	-1.06425	7.00149	-35.1548	0.000258756	0.00526001
TIMP2	1.9289	5.3542	35.0788	0.000260101	0.00527988
CCNG2	1.48064	3.0049	35.0561	0.000260506	0.00527988
LATS2	1.39493	2.78037	35.0386	0.000260818	0.00527988
JMY	1.47573	2.08603	34.913	0.000263072	0.00529373
PDCD2L	-1.43647	3.34054	-34.9058	0.000263202	0.00529373
CRTAP	1.47218	4.62801	34.9043	0.000263228	0.00529373
PLD3	1.48763	5.80689	34.8719	0.000263816	0.00530039
WDR74	-1.03746	5.75712	-34.7323	0.000266364	0.00530517
DSTN	1.0621	8.53675	34.7169	0.000266646	0.00530517
SNTB1	1.40185	1.13425	34.6763	0.000267395	0.00530517
FAM83A	-1.20149	3.06335	-34.6754	0.000267412	0.00530517
ARNT2	-1.49755	0.880566	-34.6397	0.000268073	0.00530517
SAPCD2	-2.66487	4.39702	-34.6173	0.000268488	0.00530517
RHBDF1	1.18466	4.68467	34.5957	0.000268891	0.00530517
TUFT1	2.04511	4.69382	34.5603	0.000269551	0.00530517
TP53INP2	1.31046	1.10936	34.5473	0.000269795	0.00530517
SYNGR1	1.80037	4.75644	34.541	0.000269912	0.00530517
BOP1	-2.28651	4.93885	-34.519	0.000270324	0.00530517
WWC1	1.60709	4.39276	34.507	0.000270549	0.00530517
MPP6	-1.0469	0.888323	-34.4508	0.000271609	0.00530517
TOR1AIP2	1.13284	3.4844	34.4293	0.000272015	0.00530517
VRK1	-1.37343	2.70521	-34.4213	0.000272167	0.00530517
CCT7	-1.02553	7.13649	-34.3934	0.000272696	0.00530517
ABHD4	1.95943	5.81007	34.3813	0.000272926	0.00530517
NCAPD3	-1.13572	3.17743	-34.3712	0.000273117	0.00530517
ANO1	-3.40589	4.22227	-34.3672	0.000273194	0.00530517
CLDN3	2.34227	5.72122	34.2858	0.00027475	0.00530517
MELK	-1.77808	3.52353	-34.2315	0.000275796	0.00530517
IFI6	3.49951	4.83073	34.058	0.000279174	0.00533447
CA9	-1.70951	0.885849	-34.0438	0.000279454	0.00533489
BUB3	-1.24452	5.77453	-34.0294	0.000279737	0.00533536
SPATS2L	-1.40205	4.1538	-33.9732	0.000280848	0.00533819
PCAT6	2.23334	2.19553	33.9022	0.000282258	0.0053553
DDX11	-1.28729	3.85271	-33.8824	0.000282654	0.0053553
SHC3	-1.29874	1.08224	-33.84	0.000283504	0.0053553
IPMK	1.02638	2.92228	33.8263	0.000283779	0.0053553
VSTM2L	3.22788	3.17416	33.824	0.000283825	0.0053553
DNMBP	-1.10358	2.36201	-33.8229	0.000283847	0.0053553
MCM5	-1.31013	4.27765	-33.8095	0.000284117	0.0053553
PRMT5	-1.32596	5.15089	-33.7796	0.000284719	0.00536122
CPM	1.10164	0.928312	33.7028	0.000286276	0.00537972
BRCA1	-1.59446	2.05989	-33.6873	0.000286593	0.00537972
LIMK2	1.88442	3.46062	33.6673	0.000287002	0.00537972
LBH	2.81101	1.6942	33.6473	0.00028741	0.0053825
MAP7D3	-1.56635	2.21358	-33.5218	0.000289995	0.00539783
ADCY9	1.56485	2.58685	33.4949	0.000290552	0.00539783
FAM49A	1.83788	3.21029	33.48	0.000290863	0.00539783
RANBP1	-2.10637	5.62869	-33.4625	0.000291226	0.00539783
SNCG	2.72493	3.52589	33.452	0.000291447	0.00539783
MSLN	1.87996	5.81683	33.3716	0.000293132	0.00540648
LDHD	1.79185	1.67139	33.3485	0.000293619	0.00541065
SUSD6	1.75425	2.8133	33.3047	0.000294544	0.00541545
MAN2B1	1.13022	5.40013	33.2405	0.000295908	0.00541545
ARHGEF17	1.1211	4.09835	33.2207	0.000296332	0.00541545
SKA3	-1.90247	2.28983	-33.2057	0.000296653	0.00541545
HMGB3	-1.83306	4.59097	-33.2028	0.000296714	0.00541545
CRAT	1.1729	3.68549	33.1661	0.000297502	0.00541545
SERINC1	1.07554	5.10575	33.1642	0.000297543	0.00541545
ATP6V1B1	5.0012	3.79437	33.0917	0.000299107	0.0054193
PSCA	3.53692	7.64716	33.0538	0.000299928	0.0054193
MAT2A	-1.20707	6.13603	-33.0334	0.000300374	0.0054193
KRT7	-1.46732	9.33145	-33.0181	0.000300708	0.0054193
STMN3	-1.2493	3.20615	-33.011	0.000300862	0.0054193
PDE5A	2.9978	2.54751	32.9985	0.000301135	0.0054193
POLD2	-1.11045	6.04386	-32.9735	0.000301682	0.0054193
BZW1	-1.49655	6.23414	-32.9704	0.000301749	0.0054193
ELK3	-1.12907	2.99397	-32.7862	0.000305827	0.00547
GOLGB1	1.40418	3.96365	32.7629	0.000306349	0.00547271
ABCA12	-1.03405	1.20118	-32.7452	0.000306746	0.00547271
APOL6	1.029	1.58694	32.7057	0.000307635	0.00547271
DNMT1	-1.4213	4.44211	-32.6832	0.000308141	0.00547271
HS6ST2	-2.77169	3.31435	-32.6609	0.000308646	0.00547271
NATD1	1.94269	1.59075	32.6538	0.000308808	0.00547271
ADARB1	1.10092	1.9131	32.6502	0.000308888	0.00547271
PPM1H	2.33391	3.36254	32.6221	0.000309526	0.00547569
ITGA6	-1.84871	4.04985	-32.5734	0.000310636	0.00548022
SHROOM3	1.05346	3.89229	32.4894	0.000312563	0.00548919
RRS1	-1.39165	3.77392	-32.4696	0.00031302	0.00548919
SERPING1	3.65441	2.1186	32.4567	0.00031332	0.00548919
ALDH3A1	2.02164	7.35253	32.4538	0.000313386	0.00548919
ERBB2	1.11439	4.56338	32.4461	0.000313565	0.00548919
LGALS3	1.16684	7.72885	32.4074	0.000314462	0.00549618
EPHA2	-2.4424	4.18384	-32.3755	0.000315206	0.00550453
PIP5K1B	1.98067	1.77874	32.3254	0.000316376	0.00551566
ACOT7	-1.93426	4.84203	-32.2862	0.000317297	0.00552707
ALDOC	1.48613	3.80453	32.2278	0.000318677	0.00553293
LAPTM4A	1.2885	7.24049	32.2267	0.000318704	0.00553293
CSE1L	-1.66144	5.90227	-32.2079	0.000319149	0.00553395
MYH15	1.43954	3.03682	32.1185	0.000321281	0.00555884
CPAMD8	2.31872	3.97979	32.1093	0.000321501	0.00555884
KREMEN1	1.51143	3.14883	32.1077	0.000321539	0.00555884
KLK7	2.64491	3.58468	31.9864	0.000324469	0.00557688
PHGDH	-1.38107	5.76017	-31.9675	0.000324928	0.00558014
TGFBR3	1.50668	2.65241	31.9535	0.000325269	0.00558035
AMOT	2.58353	4.30586	31.9083	0.000326376	0.00558035
MAP4K4	-1.43114	3.15284	-31.901	0.000326554	0.00558035
ZNF385A	1.50164	2.81863	31.9008	0.000326559	0.00558035
HEATR5A	1.45884	3.23049	31.8834	0.000326986	0.00558304
SLC2A10	1.11083	1.58202	31.8699	0.000327317	0.00558409
CRELD1	1.76786	2.93624	31.8379	0.000328107	0.00559104
DAG1	1.43583	6.48295	31.8205	0.000328535	0.00559104
PLXNA1	2.40054	5.07019	31.6984	0.000331576	0.0056012
UCP2	1.9086	5.22664	31.6593	0.000332557	0.0056012
IL17RE	2.94695	4.99677	31.654	0.000332692	0.0056012
GNAI1	2.6013	4.07878	31.6276	0.000333355	0.00560394
MTHFD2	-1.0073	5.19509	-31.6042	0.000333948	0.00560913
RWDD2A	1.34445	1.27065	31.5833	0.000334477	0.00560913
LINC01133	3.02679	1.93432	31.4847	0.000336993	0.00563828
MFSD6	1.10584	2.95726	31.476	0.000337216	0.00563828
PRKCA	-1.2608	1.96564	-31.4655	0.000337485	0.00563828
PHF19	-1.79648	3.98229	-31.4569	0.000337705	0.00563828
UST	1.62387	2.02287	31.3656	0.000340066	0.00565405
SAT1	2.29319	7.11905	31.3443	0.000340619	0.00565712
CCT6A	-1.19144	7.95503	-31.2578	0.000342883	0.00566743
FEN1	-1.50695	4.18944	-31.2086	0.000344178	0.00567431
ZWINT	-2.03427	5.05636	-31.1942	0.000344559	0.00567431
ANXA8	1.74853	6.81082	31.19	0.00034467	0.00567431
USP2	1.22175	0.888902	31.1433	0.000345908	0.00569016
CHD1L	-1.37058	3.22682	-31.0396	0.000348683	0.0057131
CENPU	-1.7829	2.6686	-30.983	0.000350213	0.00573363
CPNE7	-1.83014	2.1089	-30.9539	0.000351002	0.00574045
TTF2	-1.01587	4.52993	-30.9471	0.000351185	0.00574045
CDC20	-2.22188	6.17468	-30.9046	0.000352344	0.00575032
IRF6	1.4002	3.79117	30.8401	0.00035411	0.00576015
FAM72D	-1.89134	1.91057	-30.8388	0.000354146	0.00576015
RTN3	1.30575	7.23918	30.8319	0.000354338	0.00576015
RND3	1.4733	4.55811	30.7602	0.000356319	0.00578326
SLCO1B3	-1.09826	0.549132	-30.7332	0.000357068	0.00578689
FAM83D	-2.71517	4.20398	-30.6801	0.000358551	0.00579143
TANC2	-1.11007	2.24392	-30.5989	0.000360835	0.00579523
EPB41L2	-1.83379	2.53805	-30.593	0.000360999	0.00579523
CRYAB	5.42881	3.02688	30.5714	0.000361612	0.00579523
PNRC1	2.56679	3.18866	30.4515	0.000365031	0.00582867
AATK	1.03993	0.631753	30.4396	0.000365373	0.00582962
SLC7A1	-1.10801	3.74002	-30.3939	0.000366689	0.00584162
SYNPO	2.94018	2.75237	30.3248	0.000368696	0.00585717
KRT13	3.6347	3.81768	30.3213	0.000368797	0.00585717
BSDC1	1.30867	4.5297	30.3004	0.000369407	0.00585787
SLC40A1	2.92304	3.82433	30.2542	0.000370759	0.00586297
RUNX2	-1.31189	0.711964	-30.2431	0.000371084	0.00586297
MAD2L1	-1.83847	4.59757	-30.2412	0.000371142	0.00586297
CAP2	-1.02283	2.33363	-30.2076	0.000372131	0.00586297
RAD54L	-1.23814	3.3163	-30.2029	0.00037227	0.00586297
LRP10	1.78434	6.24426	30.2017	0.000372303	0.00586297
TM7SF2	2.53827	4.12857	30.1942	0.000372525	0.00586297
CENPN	-1.71084	3.87005	-30.193	0.000372562	0.00586297
SEMA3C	1.56826	3.88859	30.1192	0.000374753	0.00586876
HSD17B14	3.23305	2.67684	29.9997	0.000378337	0.00590346
EPB41L5	2.62904	3.51384	29.9736	0.000379127	0.00590346
LINC00885	1.04596	0.933163	29.9419	0.000380088	0.00590346
CERCAM	2.34229	5.13401	29.8563	0.000382703	0.00591935
POLR2G	-1.46815	5.86651	-29.8555	0.000382729	0.00591935
NOG	-3.09063	2.32733	-29.8418	0.00038315	0.00591935
TMEM265	1.06174	3.96825	29.8412	0.000383167	0.00591935
PRR11	-2.35306	2.95907	-29.816	0.000383942	0.00591935
ALYREF	-1.31639	5.93245	-29.8092	0.000384154	0.00591935
S100A8	-1.38924	4.66565	-29.7553	0.000385823	0.00592755
SLC19A2	1.47804	2.77308	29.755	0.000385832	0.00592755
G2E3	-1.23766	3.10204	-29.7232	0.000386821	0.00593833
PRR15L	1.81621	3.75966	29.6678	0.000388553	0.00594418
GABARAPL1	3.07881	4.23955	29.6651	0.000388638	0.00594418
ATG9B	1.15428	1.32711	29.5857	0.00039114	0.00597302
IPO5	-1.22056	4.35224	-29.5402	0.000392584	0.0059836
TMEM263	1.77374	3.03431	29.3793	0.000397751	0.006047
CCL28	2.37206	2.43632	29.372	0.000397991	0.006047
CARD10	-1.84157	3.18234	-29.3029	0.00040024	0.00606698
SLC9A2	1.60258	2.58958	29.2841	0.000400858	0.00606698
MCM6	-1.45655	3.60647	-29.2459	0.00040211	0.0060706
CENPE	-2.02016	2.07742	-29.2419	0.000402244	0.0060706
PKP2	-1.68689	3.68951	-29.225	0.0004028	0.0060706
NOP16	-1.6778	4.51186	-29.1958	0.000403767	0.00607235
TRIM14	-1.38343	2.51392	-29.1731	0.000404518	0.00607717
DTL	-1.12994	1.83195	-29.1684	0.000404675	0.00607717
JPH2	1.41869	3.92332	29.1558	0.000405093	0.00607829
KLK5	1.29816	8.88617	29.094	0.000407157	0.00608372
ITGB6	-1.80346	1.46326	-29.0937	0.000407169	0.00608372
SECTM1	3.95075	3.99693	29.0777	0.000407703	0.00608731
ATP6V1E1	1.28409	5.80468	29.0438	0.000408846	0.00609119
PGPEP1	1.61447	2.98457	29.0146	0.000409832	0.00609761
SLC35D1	1.53462	2.60077	28.9998	0.000410331	0.00609761
TMEM209	-1.41234	2.92018	-28.9961	0.000410456	0.00609761
ACPP	2.37571	2.21177	28.9217	0.000412991	0.00610284
MYL12A	1.26211	6.73998	28.9195	0.000413064	0.00610284
MDK	1.65998	7.99029	28.916	0.000413186	0.00610284
KAZALD1	1.27929	2.51834	28.9114	0.000413342	0.00610284
DIAPH3	-1.31542	3.02655	-28.9008	0.000413705	0.00610284
TNFRSF21	1.07859	6.10096	28.8668	0.000414874	0.00611213
OBSL1	1.59476	6.37248	28.8634	0.000414992	0.00611213
TIMM21	-1.01999	3.58622	-28.8484	0.000415509	0.00611213
CTSH	1.60478	6.61549	28.8466	0.000415568	0.00611213
ATP7B	2.40837	2.10443	28.8245	0.000416331	0.00611655
SERTAD3	1.12055	4.91546	28.8119	0.000416769	0.00611655
THNSL2	1.65333	2.81308	28.7926	0.000417437	0.00611655
CROT	1.42174	4.10665	28.749	0.000418956	0.00611655
FOXM1	-1.46969	4.20024	-28.749	0.000418957	0.00611655
CCT5	-1.37065	7.13047	-28.7396	0.000419283	0.00611655
HPS5	1.64759	4.36129	28.7391	0.000419302	0.00611655
ACTL6A	-1.28377	5.33777	-28.7224	0.000419885	0.00611655
C8orf31	1.13155	0.917645	28.7105	0.000420302	0.00611655
ABCD1	1.21881	4.75461	28.7015	0.000420619	0.00611685
FGF18	1.51149	1.16574	28.6567	0.000422194	0.00612685
CALD1	2.38435	4.41767	28.5977	0.000424281	0.00614851
ID2	1.47699	1.29704	28.5837	0.000424782	0.00615146
SLIRP	-1.63795	8.00333	-28.4752	0.000428665	0.00617716
MRPL3	-1.28142	5.7788	-28.4411	0.000429899	0.00617716
FAM83E	2.70081	2.68421	28.423	0.000430555	0.00617716
HMMR	-1.8601	4.26093	-28.3508	0.000433185	0.00618686
LRRC59	-1.1817	5.66796	-28.3502	0.000433206	0.00618686
SIGMAR1	-1.2827	4.99503	-28.3415	0.000433525	0.00618715
ICAM5	1.88557	2.79096	28.3137	0.000434543	0.00619314
ALDH3B2	2.50572	5.09559	28.1331	0.000441255	0.00625863
CUEDC1	-1.16712	4.26143	-28.0848	0.000443074	0.00627425
CCDC86	-1.36111	4.87578	-28.0669	0.000443751	0.00627425
APOD	3.51574	5.53825	28.0582	0.00044408	0.00627425
GALM	1.45161	4.2662	28.0213	0.000445481	0.00628404
HMGA1	-2.18386	7.68083	-27.9905	0.000446657	0.00628404
PRR5	1.01597	4.246	27.9701	0.000447436	0.00628404
MAP1LC3B	1.24442	3.8348	27.9668	0.000447563	0.00628404
NUSAP1	-1.85781	4.44343	-27.9652	0.000447622	0.00628404
PLA2G2F	1.98762	2.87724	27.9596	0.00044784	0.00628404
PLCD3	1.51332	4.30587	27.9465	0.000448342	0.00628522
MYO6	1.39141	3.543	27.9398	0.000448597	0.00628522
PAK1IP1	-1.81152	3.27287	-27.9175	0.000449455	0.00628872
GSN	1.12408	5.22447	27.8464	0.000452211	0.00630541
FH	-1.2604	5.69371	-27.7596	0.000455603	0.00633128
RABAC1	1.57647	6.73828	27.7485	0.000456038	0.00633128
ZBTB10	1.35052	1.9194	27.7373	0.000456479	0.00633128
GINS4	-2.02982	2.49164	-27.7274	0.000456868	0.00633128
SCARB2	1.51619	4.79679	27.721	0.000457124	0.00633128
OAS3	-1.13129	2.34647	-27.7141	0.000457396	0.00633128
RASSF5	1.24141	3.38618	27.6966	0.000458085	0.00633128
IPO11	-1.1627	2.88295	-27.6734	0.000459006	0.00633228
CYP26A1	3.96815	2.09078	27.6571	0.000459657	0.00633298
CLIP4	1.15498	4.73307	27.5976	0.000462031	0.00635723
HS6ST1	1.92233	4.8122	27.5793	0.000462767	0.0063589
FOLR1	3.51651	5.33482	27.5242	0.000464987	0.00637143
STEAP1	-2.94182	1.50024	-27.5237	0.000465005	0.00637143
CCDC85B	-1.62522	5.71853	-27.512	0.000465482	0.00637143
OSBPL7	1.03408	3.03908	27.4747	0.000466996	0.00637143
SMC2	-1.1596	3.21197	-27.4118	0.000469565	0.00638892
NUP205	-1.43727	4.07006	-27.3837	0.000470719	0.00638892
BCL6	2.23105	4.59853	27.3334	0.000472796	0.00640528
FEZ2	1.22703	4.52207	27.3296	0.000472952	0.00640528
CPNE8	1.26363	2.57674	27.2634	0.000475708	0.00643194
BRI3BP	-1.57308	3.92288	-27.1962	0.000478527	0.00643906
DOCK10	-2.10936	2.03157	-27.1781	0.00047929	0.00643906
NUP35	-1.30367	3.78137	-27.1741	0.000479457	0.00643906
MEIS3	1.51644	2.72072	27.1733	0.000479491	0.00643906
MCM7	-1.29847	6.07163	-27.1413	0.000480846	0.00644888
PLEKHA6	1.24532	4.65703	27.1039	0.000482434	0.00645554
CENPM	-1.97198	3.63135	-27.1037	0.000482446	0.00645554
EIF2B3	-1.59895	3.03474	-27.0296	0.000485618	0.00648372
MID1	1.50323	3.60169	26.9975	0.000487002	0.00648372
ME2	-1.73133	2.60663	-26.9363	0.000489653	0.00649278
XRCC3	-1.23812	3.94229	-26.9337	0.000489767	0.00649278
SKA2	-1.43645	2.91199	-26.8839	0.000491942	0.00650659
WDR43	-1.26998	4.40827	-26.8527	0.00049331	0.00650811
TNNT2	3.00125	1.73916	26.8165	0.000494907	0.00652067
CENPP	-1.27253	1.05999	-26.8096	0.000495209	0.00652067
ATAD3B	-1.3194	3.87783	-26.793	0.000495943	0.00652067
TEX30	-1.47847	2.49958	-26.787	0.000496209	0.00652067
SERF2	1.03034	6.46259	26.7402	0.000498294	0.00652067
CPNE2	-1.34795	3.78956	-26.7264	0.000498908	0.00652067
TOX2	-2.02531	1.86251	-26.6854	0.000500746	0.00652305
CAPN8	-3.09498	4.11284	-26.6704	0.00050142	0.00652305
NOTCH2	1.11882	4.61767	26.6622	0.000501789	0.00652305
TRIM29	2.02261	5.21645	26.6615	0.000501821	0.00652305
SERPIND1	-1.26238	0.674442	-26.6225	0.000503583	0.00654183
CDCA5	-1.7989	4.38859	-26.6082	0.00050423	0.00654487
CLU	2.64277	7.34091	26.564	0.00050624	0.00655988
TCF7L1	1.70343	2.96799	26.5397	0.000507351	0.00656019
PLEKHA1	1.02489	3.44197	26.5375	0.000507451	0.00656019
BUB1B	-2.26763	3.19923	-26.4913	0.000509573	0.00656365
CDCA7L	-2.13734	2.63841	-26.4857	0.00050983	0.00656365
PRRG2	1.48115	3.35955	26.4856	0.000509835	0.00656365
MKI67	-2.06103	3.98099	-26.4816	0.00051002	0.00656365
RAB11FIP4	1.15705	2.96288	26.4445	0.000511736	0.00658121
S100A2	-1.51731	1.5394	-26.4364	0.000512111	0.00658121
RAB5B	1.15709	4.85375	26.3911	0.000514213	0.00658772
KPNA2	-2.0364	6.39672	-26.3863	0.000514437	0.00658772
TUBA1B	-1.90712	8.70568	-26.3671	0.000515335	0.00659107
SEC22B	1.00272	5.75346	26.3587	0.000515729	0.00659107
MFSD2A	-2.26173	1.24842	-26.3406	0.00051658	0.00659107
ANKRD1	-1.31609	0.804658	-26.3268	0.000517229	0.00659107
SLC45A3	-1.76621	3.19238	-26.3247	0.000517327	0.00659107
ACER2	1.39553	1.8038	26.2974	0.000518609	0.00659625
IL1R2	-2.87027	1.46657	-26.288	0.000519057	0.00659789
C20orf27	-1.06919	5.98632	-26.2339	0.000521623	0.00661426
B4GALNT3	1.32278	2.1716	26.2088	0.000522819	0.00662131
ELOVL6	-1.21434	2.99938	-26.1799	0.000524201	0.0066307
F12	-2.21327	2.60348	-26.1314	0.000526533	0.0066482
CLDN4	1.72211	8.15753	26.131	0.000526549	0.0066482
PLK4	-1.65978	2.22229	-26.0951	0.000528285	0.00665529
HSPE1	-1.14105	7.44341	-26.0901	0.000528528	0.00665529
FGFBP1	1.67686	2.15729	26.08	0.000529021	0.00665529
NCAPH	-2.23348	3.16299	-26.0461	0.000530668	0.00665966
LMO7	1.19645	4.46547	26.046	0.000530674	0.00665966
IGFBP2	-1.37212	6.05076	-25.98	0.000533906	0.00667388
MXD4	2.04216	3.44577	25.9798	0.000533913	0.00667388
TMEM178A	3.02821	2.22179	25.9449	0.000535635	0.00668542
CCNB1	-1.81977	6.20768	-25.906	0.000537562	0.00669332
INAFM2	-1.14659	0.903937	-25.7963	0.000543052	0.00673596
GYS1	1.37185	4.89168	25.7836	0.000543692	0.00673596
CD82	2.68675	4.68007	25.763	0.000544733	0.00673596
SRMS	1.23163	2.45482	25.7417	0.000545813	0.00673596
CCDC80	1.35599	3.25377	25.7316	0.000546325	0.00673596
SMC4	-1.5615	4.76046	-25.6973	0.000548072	0.00673596
LINC00482	1.75369	1.77874	25.6795	0.000548979	0.00674218
ALDH5A1	1.25706	3.75133	25.6365	0.000551185	0.00676124
CDKN2D	-1.27822	2.41273	-25.5792	0.000554144	0.00677746
CLDN1	1.14096	4.12285	25.5578	0.000555256	0.00677903
IGBP1	1.32975	5.1511	25.5362	0.000556384	0.00678176
SPSB3	1.18128	4.8927	25.5347	0.000556462	0.00678176
ATP8B1	1.63652	3.82037	25.4906	0.000558766	0.00679383
KIF4A	-2.08472	3.42446	-25.4519	0.000560801	0.00680259
SLC44A2	1.27758	7.12879	25.4281	0.000562059	0.00680987
CREBZF	1.11271	4.78994	25.4038	0.000563345	0.00681492
SSX2IP	-1.42483	2.20591	-25.4016	0.000563464	0.00681492
MON1A	-1.23128	1.85562	-25.3815	0.000564532	0.00682243
TGM2	-3.67509	2.59091	-25.3732	0.000564974	0.00682243
TTC27	-1.16663	2.80445	-25.3017	0.000568801	0.00685265
TMEM139	2.52817	5.17193	25.2814	0.000569894	0.00685265
NDC80	-2.30517	3.43765	-25.2107	0.000573726	0.00686538
MCAM	-1.02042	1.36275	-25.1917	0.000574761	0.00686538
LRRC40	-1.26241	2.29811	-25.1865	0.000575047	0.00686538
RAP1GDS1	-1.41162	2.26647	-25.1694	0.000575982	0.00686995
FOXB1	1.49534	1.52305	25.1207	0.000578659	0.00688509
HSPB8	2.42696	3.4652	25.1206	0.000578662	0.00688509
PARVA	1.15878	2.7765	25.1091	0.000579298	0.00688509
DGAT2	1.86897	3.65688	25.088	0.000580462	0.00688509
ZBED2	-1.52213	2.88464	-25.0675	0.000581603	0.00688934
H2AFX	-1.56195	5.73166	-25.0377	0.000583262	0.00690204
SLC27A2	-1.54563	2.17876	-24.9502	0.000588164	0.00695492
IGIP	1.16154	1.80347	24.9339	0.000589087	0.00695492
NUP37	-1.17993	4.48917	-24.9112	0.000590369	0.00695492
MUC5B	-1.03006	0.666725	-24.8835	0.000591947	0.00696404
IFIT1	1.67755	1.44072	24.8374	0.000594577	0.00696899
MATN2	1.06921	3.22765	24.8359	0.000594664	0.00696899
KLHL24	2.22472	2.31486	24.8348	0.000594725	0.00696899
FAH	-1.25407	3.81906	-24.8261	0.000595225	0.00696918
PUS7	-1.20055	2.46499	-24.7742	0.000598212	0.00698612
RPF2	-1.62247	2.55666	-24.7206	0.000601321	0.00700577
LPCAT2	-1.18119	3.52608	-24.7031	0.00060234	0.00700577
ACE2	2.19252	1.73149	24.6928	0.000602942	0.00700577
ISYNA1	1.84615	6.93898	24.6774	0.000603844	0.00701222
SLC35A1	1.06434	2.46	24.6639	0.000604632	0.0070136
RPP25	-1.18429	3.24108	-24.6485	0.000605536	0.00701806
GLB1	1.30732	4.70361	24.6354	0.000606309	0.00702063
UGDH	-1.16217	6.32835	-24.6257	0.000606878	0.00702063
TMEM59	1.16983	5.813	24.6045	0.000608134	0.00702665
UTP20	-1.14401	2.06065	-24.5211	0.000613092	0.00705345
PRR15	2.6216	6.29648	24.5203	0.00061314	0.00705345
SLC41A1	1.17059	4.58592	24.5161	0.00061339	0.00705345
DUSP2	-1.46517	1.68684	-24.5122	0.000613625	0.00705345
GRN	1.73858	7.19379	24.5082	0.000613862	0.00705345
EME1	-1.21383	1.65786	-24.4967	0.000614555	0.00705596
NRP2	-1.78979	1.31842	-24.4642	0.000616511	0.00706428
NPM3	-2.26078	4.07357	-24.4377	0.000618111	0.00707869
PLEKHF1	1.86388	2.92526	24.3627	0.000622674	0.00711187
MSMO1	1.33784	5.11703	24.3571	0.000623013	0.00711187
GPR158	1.00509	1.87868	24.352	0.000623328	0.00711187
PCMTD1	1.34783	3.01754	24.3405	0.000624031	0.00711187
NDFIP2	1.34929	4.26713	24.3163	0.000625519	0.00711187
GSTZ1	1.00859	4.82083	24.315	0.0006256	0.00711187
LAMB2	2.14962	5.18124	24.3114	0.00062582	0.00711187
USP53	1.29241	2.4196	24.2938	0.000626907	0.00712031
TNS1	1.38221	1.84604	24.2706	0.000628339	0.00712881
SQLE	1.33612	4.05435	24.2576	0.000629146	0.00713283
CLSTN3	1.60334	4.14963	24.2482	0.000629733	0.00713283
NOP56	-1.96333	5.95445	-24.2247	0.000631195	0.00714549
MXI1	1.50089	3.14812	24.1861	0.000633609	0.00715324
JDP2	1.43527	3.78442	24.1679	0.000634749	0.00716177
ATP2B4	1.10129	5.08062	24.159	0.000635309	0.00716177
MRPL12	-1.02166	6.58369	-24.1478	0.000636013	0.00716177
CAMKK1	-1.229	2.54993	-24.1389	0.000636572	0.00716177
PPP2R3A	2.3332	3.65168	24.1241	0.00063751	0.00716177
EXO1	-1.22078	2.70078	-24.1093	0.000638447	0.00716177
NAA15	-1.38024	3.16986	-24.0846	0.00064001	0.00716177
ZNF462	1.02274	1.57681	24.0737	0.000640704	0.00716177
TFPI	-1.18554	3.39984	-24.0636	0.00064135	0.00716177
USP43	1.24379	2.69903	24.0613	0.000641494	0.00716177
ZBTB4	1.0123	4.60553	24.0535	0.000641993	0.00716195
MCM10	-1.59152	1.52956	-24.0402	0.000642844	0.00716371
DUSP9	1.6751	2.79693	24.0329	0.000643312	0.00716507
RFC4	-1.11796	4.14917	-24.0196	0.000644165	0.0071653
FARSB	-1.8812	4.80961	-24.0188	0.000644216	0.0071653
CDCA8	-2.19217	3.69875	-24.0086	0.000644873	0.00716703
CLTB	-1.55574	6.5429	-23.979	0.000646777	0.0071761
NUF2	-1.71125	3.23464	-23.9777	0.000646861	0.0071761
PPIH	-1.11923	4.9295	-23.9517	0.000648541	0.0071761
ODF2	-1.18658	2.99885	-23.9367	0.000649516	0.00718007
PIK3AP1	1.3607	1.49677	23.902	0.000651771	0.00718793
SWAP70	1.13144	3.42185	23.9012	0.000651823	0.00718793
DTD2	1.53779	3.61017	23.8809	0.000653147	0.00719101
BUB1	-2.21307	3.89183	-23.8797	0.00065323	0.00719101
CCDC183-AS1	1.03382	0.76611	23.8284	0.0006566	0.00721214
THBS1	-1.19574	3.63258	-23.8044	0.000658182	0.00721714
GDPD5	1.29327	2.05406	23.7674	0.000660638	0.00721714
KIF15	-1.82359	1.80971	-23.7625	0.000660962	0.00721714
DUSP16	1.06132	2.12021	23.7537	0.00066155	0.00721714
HILPDA	1.04785	4.0109	23.7314	0.000663036	0.00721777
SLC25A29	2.06335	4.03837	23.7301	0.000663121	0.00721777
CAB39L	2.12222	2.52396	23.7175	0.000663964	0.00721777
KRT17	1.79805	2.0989	23.6675	0.000667329	0.00724158
CHMP1B	1.22141	4.90888	23.6547	0.000668189	0.00724712
TINCR	3.30442	4.22086	23.592	0.000672446	0.00728565
CKAP5	-1.2329	4.84464	-23.5391	0.000676065	0.00730573
NTN4	2.30009	4.8076	23.5206	0.000677337	0.00730894
STOM	1.03848	3.88514	23.5195	0.000677414	0.00730894
TBC1D9	1.53922	2.55494	23.5194	0.000677421	0.00730894
SYT7	1.03154	2.72505	23.4566	0.00068177	0.00733293
TRIP13	-2.32528	4.19626	-23.4499	0.000682234	0.0073341
DBF4B	-1.21907	2.24605	-23.442	0.000682781	0.00733617
AURKB	-2.23838	4.74336	-23.4274	0.000683802	0.00734333
MUC16	1.57403	3.90056	23.3697	0.000687845	0.00736815
RTN2	2.13864	3.61592	23.3402	0.000689929	0.00737252
PSMC3IP	-1.09343	1.73642	-23.3387	0.000690033	0.00737252
C6orf132	1.69417	3.21135	23.2862	0.000693763	0.00739656
APOBEC3B	1.33503	4.96972	23.2667	0.00069515	0.00740434
SCRN2	1.13824	4.23711	23.2626	0.000695444	0.00740434
FAM53B	1.02385	2.46042	23.2484	0.000696459	0.00740434
SLC6A12	1.16227	0.620796	23.2216	0.000698383	0.00741289
COPS3	-1.05335	4.6587	-23.2192	0.000698557	0.00741289
PRTFDC1	-1.75702	3.19962	-23.2148	0.000698877	0.00741289
SH3PXD2A-AS1	-1.71055	1.19702	-23.0749	0.000709048	0.00747481
PEG10	-2.24867	2.86001	-23.0432	0.000711386	0.00749563
EIF4E	-1.05021	3.4963	-23.0298	0.00071238	0.00749883
TMEM14A	-1.22472	4.92062	-23.0286	0.000712469	0.00749883
MEGF6	1.27467	2.60515	23.0013	0.000714487	0.00750113
NUDC	-1.23824	5.42852	-22.9826	0.000715884	0.00750113
MBNL3	1.37402	3.38569	22.9379	0.00071922	0.00752296
COL12A1	1.79711	4.34508	22.9267	0.000720065	0.00752296
APOL1	1.07887	1.98603	22.9153	0.000720916	0.00752327
ATF3	1.34963	1.5009	22.9104	0.000721292	0.00752339
TBC1D31	-1.6663	1.54312	-22.8641	0.000724783	0.007556
EPOR	1.68279	3.18489	22.8452	0.00072622	0.00756336
CENPT	1.06116	4.13026	22.8399	0.000726625	0.00756377
PIGZ	1.19488	1.09688	22.7716	0.000731844	0.0076028
WDR77	-1.11661	4.34309	-22.7621	0.000732579	0.00760662
PTHLH	-2.41873	1.9424	-22.7424	0.000734098	0.00760886
NT5E	1.78456	4.95634	22.7383	0.000734416	0.00760886
PSPH	-1.16478	4.07125	-22.705	0.000736989	0.00761327
HELLS	-2.05447	2.31472	-22.6961	0.000737682	0.00761327
ORC1	-1.73398	2.20605	-22.6783	0.00073907	0.00761327
PRMT1	-1.10912	7.71966	-22.6778	0.000739106	0.00761327
ABTB1	2.14233	3.58216	22.6621	0.000740335	0.00761835
NISCH	1.18947	4.00719	22.643	0.000741823	0.00762228
SPNS2	1.00277	4.2224	22.6364	0.000742343	0.00762384
KDM1A	-1.05883	4.68572	-22.6276	0.000743036	0.00762718
ACSS1	1.08714	2.81146	22.5935	0.00074572	0.00764695
BCAM	1.5231	6.45214	22.5777	0.000746971	0.00764695
FBXL3	1.00271	3.99777	22.5564	0.000748657	0.00764695
EZH2	-1.67745	4.21565	-22.5406	0.000749913	0.00765222
CXCL17	1.82711	1.92382	22.5217	0.000751416	0.00766122
MOSPD3	1.506	4.68937	22.5202	0.000751536	0.00766122
EPHB2	-1.37611	2.06349	-22.5004	0.000753114	0.00766393
HIVEP1	1.41401	2.07365	22.4983	0.000753283	0.00766393
TRAPPC6A	2.13355	5.33518	22.4636	0.000756068	0.00768848
IPO4	-1.6354	4.74326	-22.4266	0.000759059	0.00771017
LAMC2	-2.31721	4.09012	-22.4234	0.000759318	0.00771017
NEAT1	1.70406	8.59071	22.4025	0.000761009	0.00771947
HPDL	-1.35794	2.94273	-22.3936	0.000761735	0.00771947
KNTC1	-1.213	2.56887	-22.3923	0.000761841	0.00771947
XDH	-1.78039	1.76915	-22.3871	0.00076226	0.00771947
HCAR2	1.20026	2.31062	22.3845	0.000762472	0.00771947
CES2	2.07713	4.54769	22.3738	0.000763346	0.00772454
FGD3	1.72451	4.09647	22.3419	0.000765955	0.00773906
TBC1D17	1.95863	5.01384	22.2451	0.000773949	0.00779421
GPRC5A	1.2611	6.42038	22.2445	0.000773998	0.00779421
RAD54B	-1.71126	2.12189	-22.2248	0.000775644	0.00779486
PPIF	-1.09027	6.11779	-22.1944	0.000778181	0.00780595
PRR16	1.20027	0.706028	22.1561	0.000781407	0.00782314
PPP1R15A	1.39481	4.03758	22.1493	0.000781981	0.0078251
RIN2	1.1642	3.38788	22.1364	0.000783069	0.00782762
SNRNP40	-1.24319	3.41854	-22.1203	0.000784434	0.00782762
P2RX5	-1.70752	2.34322	-22.1191	0.000784534	0.00782762
PRKCH	1.07393	2.74421	22.1113	0.000785197	0.00782762
PPARG	-1.67305	3.65076	-22.1088	0.000785404	0.00782762
NDC1	-1.30665	4.38961	-22.0943	0.00078664	0.00782827
HES2	2.6811	2.48093	22.0897	0.000787033	0.00782827
CHAC2	-2.1504	1.66018	-22.0755	0.000788239	0.00782827
TMEM198	1.10531	1.86204	22.0529	0.000790172	0.00783884
CERS4	1.25652	3.91448	22.0365	0.000791578	0.00784903
SREBF2	1.14741	5.51695	21.9997	0.00079475	0.00785414
GOLPH3	1.13297	6.21079	21.9825	0.000796237	0.00786132
ROR1	-1.94196	2.09096	-21.968	0.000797499	0.00787002
CLIC3	3.49026	5.90075	21.9438	0.000799599	0.00788404
TTC26	-1.21035	1.91103	-21.9429	0.000799682	0.00788404
SH3BP4	1.0486	5.1946	21.9048	0.000803009	0.00789447
IFITM2	3.62774	3.28426	21.8677	0.000806271	0.00791387
SLC7A6	1.14651	4.42298	21.8419	0.00080855	0.00791627
ZNF219	1.19502	4.85001	21.822	0.000810313	0.0079174
STK17A	-1.50036	2.08499	-21.8017	0.000812115	0.00792731
MRPL42	-1.13334	4.02393	-21.7718	0.000814782	0.00793464
RECQL4	-1.40184	4.07085	-21.7459	0.000817104	0.0079535
FAM81A	-1.36237	1.21684	-21.7102	0.000820325	0.00796831
MIEF2	1.17224	3.77771	21.7077	0.00082055	0.00796831
MTFR2	-2.02497	2.37069	-21.6925	0.000821924	0.00797416
SP6	1.65482	4.9594	21.5683	0.000833287	0.00804198
HNRNPL	-1.03444	6.85433	-21.5651	0.000833577	0.00804198
EMG1	-1.49196	5.25156	-21.5472	0.000835233	0.00805045
TMEM156	-1.85997	1.14898	-21.5401	0.000835895	0.00805301
UCK2	-1.42068	3.97768	-21.4891	0.000840644	0.00807282
KLHL30	2.11147	1.70913	21.4567	0.00084368	0.00809341
SHC2	1.22359	0.707377	21.4385	0.000845393	0.00809341
HBP1	1.67671	3.55837	21.4334	0.000845873	0.00809341
EPAS1	1.11943	5.83846	21.4032	0.000848733	0.00810397
PRSS2	-1.41032	0.705162	-21.3924	0.000849752	0.00810397
PMEL	1.69563	2.69506	21.3568	0.000853149	0.00812204
TANGO6	-1.11324	0.961355	-21.3543	0.00085338	0.00812204
POPDC3	-1.19416	0.631966	-21.3515	0.00085365	0.00812204
NTF4	1.80177	1.36054	21.3158	0.000857068	0.00814707
HJURP	-1.94484	3.94707	-21.3074	0.000857878	0.00815102
RFC5	-1.50562	3.41163	-21.2755	0.000860957	0.00816154
ALDH1A1	-1.75143	3.47311	-21.2287	0.000865503	0.00817019
TMEM158	-1.92219	1.83481	-21.2263	0.000865735	0.00817019
C19orf66	1.1906	2.94641	21.2259	0.000865774	0.00817019
ZNF750	1.49368	1.50269	21.2189	0.000866456	0.00817055
SIRPA	-1.66856	2.0555	-21.1758	0.000870675	0.00818617
CYP27C1	-1.37554	1.46251	-21.1577	0.000872462	0.00819259
ULK2	1.42268	2.33441	21.1262	0.00087557	0.00820609
USP11	1.11094	3.88164	21.1173	0.000876449	0.0082102
SLC15A2	2.23853	1.32161	21.1123	0.000876947	0.0082102
ATP1B1	1.37262	6.43522	21.1058	0.000877596	0.0082102
GAB2	1.90239	1.83669	21.09	0.000879166	0.00821476
HAUS7	-1.83683	3.32527	-21.0702	0.000881144	0.00822559
PFKP	-1.8868	5.10806	-21.0693	0.000881228	0.00822559
MIR4435-2HG	-1.81401	4.96331	-21.0476	0.000883403	0.00824217
EME2	1.97068	3.6363	21.0395	0.000884216	0.00824605
FNBP1L	1.02506	4.16701	21.0339	0.000884777	0.00824756
CA2	-1.12327	0.561634	-21.02	0.000886181	0.00825535
TMPO	-1.95769	5.04979	-21.0177	0.00088641	0.00825535
KIF14	-2.30046	2.81281	-20.9909	0.000889124	0.00826787
TTC14	1.08002	3.40779	20.9329	0.00089502	0.00830311
HAT1	-1.08692	5.86825	-20.9316	0.00089515	0.00830311
RAI14	-1.8019	3.70396	-20.9219	0.000896148	0.00830492
MLKL	-1.23954	1.36109	-20.9128	0.000897081	0.00830589
HAUS8	-1.11201	2.91844	-20.8893	0.000899487	0.00830982
FKBP4	-1.17546	5.6681	-20.8812	0.000900325	0.00831385
CLDN23	1.77039	2.76516	20.8739	0.000901075	0.008316
GREB1L	1.58469	2.62323	20.8711	0.000901362	0.008316
COQ3	-1.83668	2.69051	-20.8519	0.000903355	0.00831964
ZBTB42	1.15226	2.19467	20.8452	0.000904047	0.00831964
LYRM7	-1.04241	1.88872	-20.838	0.000904791	0.00831964
TFAP4	-1.35964	3.08069	-20.8362	0.000904973	0.00831964
TMEM132A	1.26528	5.26945	20.8237	0.000906279	0.00832169
TMOD1	1.72533	2.33285	20.8101	0.000907688	0.00832257
EBPL	1.08465	6.03812	20.8038	0.000908345	0.00832257
BCL2L11	2.16537	3.59226	20.7947	0.000909302	0.00832257
KIF20A	-2.18897	4.39399	-20.7837	0.000910448	0.00832791
DSCC1	-1.87272	2.09227	-20.7726	0.000911609	0.00832805
DDX39A	-1.66029	5.25539	-20.7699	0.000911893	0.00832805
IRS1	-1.2247	3.12569	-20.7677	0.000912126	0.00832805
MALL	-1.97567	1.49325	-20.7658	0.000912326	0.00832805
CYB5R1	1.85265	5.3883	20.7533	0.000913644	0.00833436
EEF1A1	1.09781	11.1159	20.7473	0.000914275	0.0083348
ZNF580	1.34714	5.20397	20.7419	0.000914845	0.00833563
KIAA0513	1.63683	1.79709	20.7388	0.000915172	0.00833563
DUSP1	2.61569	2.83866	20.6719	0.000922262	0.00838177
NEURL2	1.27935	2.00905	20.643	0.000925351	0.00839558
LINC00294	1.25821	2.44066	20.6074	0.000929178	0.00841874
C9orf3	2.12974	3.31644	20.5997	0.000929999	0.00842249
FBLN5	1.48268	0.993164	20.5553	0.000934808	0.0084452
SERINC5	1.46363	4.02768	20.5483	0.000935575	0.0084452
F11R	1.37044	5.37463	20.5398	0.000936499	0.0084452
STEAP4	1.55704	3.56562	20.5389	0.000936591	0.0084452
NCEH1	-1.43017	3.8244	-20.5244	0.000938173	0.00844528
ITPKC	1.11155	3.19803	20.5003	0.00094082	0.00845757
MCM2	-1.31056	4.88522	-20.4939	0.000941513	0.00846013
CDC7	-1.60063	2.27005	-20.4733	0.000943786	0.00847319
SLC25A13	-1.03741	3.16184	-20.428	0.000948789	0.00850318
SH3D21	1.43637	2.23462	20.4245	0.000949181	0.00850318
TTL	-1.03418	2.33762	-20.3892	0.000953105	0.00852726
SPRY2	-2.0951	1.65598	-20.3388	0.000958761	0.0085483
DRAP1	-1.02981	7.03198	-20.3264	0.000960162	0.00854974
LINC00842	1.97946	2.65802	20.2744	0.000966056	0.00858744
TMUB2	1.17208	3.97713	20.2691	0.000966658	0.0085891
KRT16	4.15401	4.70043	20.2272	0.000971449	0.00862056
GLI4	1.19866	3.23814	20.2034	0.000974189	0.00863378
ERMAP	1.01395	2.95425	20.1835	0.000976476	0.00864664
WDHD1	-1.52282	1.95003	-20.138	0.000981756	0.00867113
SGSM1	1.5338	1.80007	20.1229	0.000983517	0.00867188
C1QBP	-1.15537	6.51069	-20.0753	0.000989106	0.00870262
PELI3	1.58412	2.94875	20.062	0.000990669	0.00871267
ZWILCH	-1.17248	2.80647	-20.046	0.000992555	0.00871963
KIF21A	-1.08949	1.3343	-20.0446	0.000992725	0.00871963
SPHK1	-1.54073	3.28922	-20.0347	0.000993903	0.00872628
ASF1B	-1.22037	4.35455	-19.9807	0.00100033	0.00876041
PTK6	1.03569	2.54171	19.9488	0.00100415	0.00877134
UCA1	1.59822	5.08875	19.9302	0.00100639	0.00877516
LTBP4	1.74442	3.8913	19.924	0.00100714	0.00877516
CPA4	-2.31606	1.3519	-19.9208	0.00100753	0.00877516
DLGAP5	-2.46451	3.93876	-19.9089	0.00100896	0.00878027
CDKN3	-2.65779	4.84289	-19.9016	0.00100986	0.00878434
TMEM52B	1.29806	1.29282	19.8705	0.00101363	0.00880607
JUP	1.24039	6.74532	19.7801	0.00102474	0.00887082
KRT6A	-3.28807	2.33986	-19.7784	0.00102494	0.00887082
TMPRSS13	1.63435	4.25819	19.7489	0.00102861	0.00887666
TRAP1	-1.24966	5.87208	-19.7453	0.00102905	0.00887666
DCPS	-1.18203	2.90442	-19.7437	0.00102925	0.00887666
KRT9	2.07499	1.46394	19.6963	0.00103517	0.00888752
UBE2T	-1.97193	5.25966	-19.6956	0.00103526	0.00888752
ERCC6L	-1.61131	1.80179	-19.6877	0.00103626	0.00888752
HTRA1	1.88127	1.28501	19.6816	0.00103702	0.00888752
SEMA3B	1.12805	4.7535	19.6732	0.00103808	0.00888752
POLA2	-1.09287	3.06251	-19.6701	0.00103847	0.00888752
ZNF703	1.1447	2.506	19.668	0.00103873	0.00888752
TNFRSF10A	-1.56704	1.8342	-19.6675	0.0010388	0.00888752
S100A4	1.38654	4.38911	19.6503	0.00104097	0.00889331
UBE2N	-1.23398	4.64147	-19.6394	0.00104235	0.00889331
TMPRSS3	2.30622	1.51901	19.6276	0.00104384	0.00889331
GM2A	1.05334	3.78575	19.624	0.0010443	0.00889331
ZNF33B	1.03829	2.88863	19.61	0.00104609	0.00889331
WDR4	-1.69634	3.51119	-19.6058	0.00104663	0.00889331
LINC00941	-1.89303	1.34508	-19.6014	0.00104719	0.00889331
GPATCH4	-1.4412	3.16531	-19.6004	0.00104731	0.00889331
TIMP3	1.1692	5.15972	19.5864	0.0010491	0.00890489
CLSPN	-1.34955	1.59404	-19.5566	0.00105293	0.00893002
SLC9A7	-1.1036	2.21562	-19.5075	0.00105926	0.00895804
TNFAIP1	1.32188	3.6192	19.4942	0.00106099	0.008969
AIMP2	-1.04615	4.95537	-19.4806	0.00106277	0.00897716
DCLK2	1.16771	1.00729	19.4801	0.00106282	0.00897716
TBX2	1.77692	1.39716	19.4714	0.00106396	0.00898312
KNSTRN	-1.87601	3.58141	-19.4596	0.00106551	0.0089901
VEZF1	-1.02548	3.54552	-19.4068	0.00107243	0.00903171
C17orf100	1.77788	2.41534	19.4009	0.00107322	0.00903171
C11orf52	2.39515	2.74777	19.3886	0.00107484	0.00903271
WWP1	1.05697	4.40185	19.3553	0.00107927	0.00904589
KANK1	1.03296	2.35299	19.3366	0.00108177	0.00905951
NEK2	-1.76631	4.531	-19.3245	0.00108338	0.00906204
IGF2	-1.89857	3.67237	-19.2992	0.00108677	0.00907207
SURF2	-1.87061	3.57464	-19.284	0.00108882	0.00907934
SLC43A3	-1.08427	4.16831	-19.2638	0.00109155	0.00908299
CBLN3	1.30263	1.07496	19.2635	0.00109159	0.00908299
AADAC	-2.39703	1.41778	-19.234	0.0010956	0.00910533
APOO	-1.25976	3.85237	-19.1915	0.0011014	0.00913521
EMP3	-1.74219	2.61642	-19.1816	0.00110275	0.00914276
FBL	-1.25055	6.57756	-19.1326	0.00110951	0.00916938
E2F8	-2.21827	2.72114	-19.1256	0.00111047	0.00917372
MSANTD3	-1.00081	2.98811	-19.1166	0.00111172	0.00917668
POLD1	-1.00063	4.54213	-19.1049	0.00111336	0.00917733
TACC3	-1.95619	4.14684	-19.1036	0.00111353	0.00917733
C1QTNF1	-1.13892	1.17881	-19.101	0.0011139	0.00917733
RIMKLB	1.32813	1.56775	19.0969	0.00111447	0.0091774
MRPL21	-1.08451	6.34973	-19.0899	0.00111545	0.00918184
FJX1	-1.91447	3.61678	-19.0753	0.00111749	0.00919493
GABRE	2.34285	5.77484	18.9947	0.00112884	0.00925888
PSMD2	-1.02931	7.03221	-18.972	0.00113206	0.00927797
HCFC1R1	1.38964	4.96297	18.9503	0.00113517	0.00929154
MOK	-1.99769	2.4501	-18.9117	0.00114071	0.00932222
C11orf98	-1.05201	6.52459	-18.9088	0.00114112	0.00932222
PHACTR2	1.71756	2.21515	18.9031	0.00114194	0.00932222
POP5	-1.0617	4.02439	-18.9029	0.00114197	0.00932222
ATAD3A	-1.14487	4.57496	-18.8681	0.00114701	0.00934127
ABCC3	-1.37566	5.31841	-18.8201	0.00115401	0.00937187
LDLR	-1.299	5.00189	-18.788	0.00115872	0.00938337
SOCS3	-1.03643	2.48351	-18.7827	0.00115949	0.00938337
NCAPH2	-1.00891	4.09051	-18.7821	0.00115959	0.00938337
CREB3L2	1.36503	3.72158	18.7656	0.00116203	0.00938968
HFE	1.35249	3.50836	18.7331	0.00116683	0.00941344
LDLRAD3	-1.28255	3.0034	-18.7314	0.00116709	0.00941344
SAP30	-1.54579	1.81353	-18.7307	0.0011672	0.00941344
STAT3	1.19622	4.49096	18.7304	0.00116724	0.00941344
CKAP2L	-1.55121	2.2887	-18.717	0.00116923	0.00941847
SESN1	1.35712	2.43748	18.6927	0.00117288	0.00943794
LIN9	-1.4926	2.5559	-18.6798	0.00117481	0.00943794
ZNF358	1.24077	4.33926	18.6796	0.00117484	0.00943794
PDZK1IP1	2.27704	1.13852	18.6622	0.00117745	0.00945159
TGFBR2	-1.07578	2.56507	-18.637	0.00118126	0.0094685
ABCA5	1.19161	1.06753	18.5627	0.00119258	0.00952865
RRM1	-1.51172	4.59027	-18.549	0.00119468	0.00953194
ADPRHL1	1.41454	2.59941	18.5289	0.00119777	0.00954066
LRP11	1.78233	4.7597	18.5079	0.00120102	0.00955549
CKAP2	-1.25219	4.33427	-18.4977	0.0012026	0.00955707
SLC4A3	1.29732	1.81294	18.491	0.00120364	0.00955802
DDIAS	-1.53708	1.73963	-18.4845	0.00120465	0.00956231
PADI2	-1.55548	1.10334	-18.4645	0.00120777	0.00957161
JUND	2.35148	5.9278	18.4523	0.00120968	0.00957161
PAPSS2	1.00798	3.04505	18.3941	0.00121884	0.00962134
CTGF	2.52735	2.83247	18.3769	0.00122155	0.00963
FAM216A	-2.2175	1.79778	-18.3422	0.00122709	0.00965952
PUSL1	-1.02916	3.94213	-18.335	0.00122822	0.00966053
MRPS17	-1.25515	6.12346	-18.3173	0.00123106	0.00966448
ZNF581	1.44531	5.78091	18.2998	0.00123388	0.0096756
AMD1	-1.10554	4.82562	-18.2431	0.00124305	0.00973277
TNFRSF18	-1.57219	1.73598	-18.237	0.00124404	0.00973302
NCAPG	-2.34107	2.9118	-18.2342	0.00124449	0.00973302
TXNDC17	-1.20624	3.91032	-18.2085	0.0012487	0.00974761
PDK3	-1.07348	2.33567	-18.2084	0.00124872	0.00974761
GABPB1	-1.5365	2.66141	-18.1953	0.00125086	0.00975334
RACGAP1	-1.79774	4.29997	-18.1833	0.00125283	0.00976132
MIR205HG	-2.58887	4.41984	-18.1657	0.00125573	0.00977866
PDZK1	2.80263	1.98958	18.1536	0.00125773	0.00978477
SAAL1	-1.38112	3.67946	-18.1422	0.0012596	0.00979351
ARMCX3	1.37854	2.33826	18.1259	0.00126232	0.00979467
TCEAL1	1.14421	5.05064	18.1064	0.00126556	0.00980996
ABCA4	1.48265	1.35106	18.0894	0.0012684	0.0098161
CTPS1	-1.16785	4.27346	-18.0727	0.0012712	0.00981945
TM7SF3	-1.01276	3.72701	-18.0503	0.00127498	0.00983235
GCLC	1.31332	4.53008	18.0486	0.00127525	0.00983235
CD44	-1.29068	6.3178	-18.0254	0.00127917	0.00985523
TUBG1	-1.51028	4.42689	-18.0001	0.00128347	0.00987366
THBS3	1.7967	2.1524	17.9702	0.00128857	0.00989354
MDGA1	1.30231	2.08624	17.9173	0.00129767	0.00992383
CENPA	-1.96394	4.01575	-17.9063	0.00129957	0.00992956
GAS2L3	-1.29654	1.97459	-17.9047	0.00129985	0.00992956
SHCBP1	-1.9238	3.41678	-17.8732	0.00130532	0.00993925
RGL1	2.98009	2.65536	17.8674	0.00130634	0.00993925
SLC1A6	1.26235	2.98672	17.8389	0.00131133	0.00995644
DBF4	-1.91141	2.41	-17.8294	0.001313	0.00995644
MPC2	1.13005	5.20083	17.8198	0.00131467	0.00996186
ZSWIM8	1.02478	3.72699	17.7724	0.00132306	0.0099923
BORA	-1.759	2.53751	-17.7602	0.00132523	0.00999337
VANGL2	1.31714	3.05372	17.7174	0.00133288	0.0100191
C1QL1	2.86686	3.18049	17.7091	0.00133437	0.010023
RGMA	1.57198	1.76502	17.6536	0.00134441	0.0100778
KIF24	-1.07255	1.3035	-17.6512	0.00134483	0.0100778
FBXL6	-1.06057	3.70589	-17.6194	0.00135063	0.010108
UBE2E2	1.02894	3.60713	17.6187	0.00135077	0.010108
SLF2	1.21064	3.43296	17.5933	0.00135542	0.0101187
GLRX3	-1.07627	5.02188	-17.5603	0.0013615	0.0101568
STRA6	-1.80772	2.52825	-17.5229	0.00136845	0.0101771
CYP2J2	1.53765	2.7962	17.4993	0.00137284	0.01019
UBE2E3	-1.68546	4.78506	-17.4947	0.00137371	0.0101918
OGT	1.05574	5.61571	17.4776	0.00137693	0.0101983
FAM222A-AS1	-1.41623	0.881652	-17.4723	0.00137793	0.0101994
CKLF	-1.36121	5.20376	-17.4048	0.00139071	0.0102723
FAM198B	1.66882	1.11695	17.3835	0.00139477	0.0102834
PKIB	-2.10695	1.57368	-17.3599	0.0013993	0.0103054
CD3EAP	-1.32313	2.60058	-17.3361	0.00140388	0.0103278
FANCA	-1.56984	2.3973	-17.3215	0.0014067	0.0103362
PCED1B	-1.35964	1.16175	-17.3061	0.0014097	0.0103448
SLC16A4	2.39344	3.37147	17.2991	0.00141105	0.0103498
RELT	-1.44902	2.61108	-17.2857	0.00141366	0.0103629
GPRIN2	2.69057	2.45974	17.2718	0.00141638	0.0103681
TPPP3	2.31246	1.25845	17.2169	0.00142717	0.010425
GINS2	-2.27131	2.75131	-17.1578	0.00143894	0.0104813
SOX4	2.16315	4.04109	17.1528	0.00143993	0.0104848
UCHL5	-1.00516	4.32454	-17.1452	0.00144145	0.0104848
NOC2L	-1.03753	5.23795	-17.1417	0.00144215	0.0104861
GPR137B	1.07972	3.85327	17.1129	0.00144795	0.01051
MYO18A	-1.0669	3.48493	-17.0679	0.00145708	0.0105466
CENPK	-1.905	3.05317	-17.0545	0.00145981	0.0105553
ADCY3	-1.03983	3.97708	-17.0544	0.00145982	0.0105553
NRCAM	1.45171	1.65551	17.0241	0.00146602	0.0105704
TRIM13	1.0359	1.76074	16.9951	0.001472	0.0105977
RNF146	1.13473	2.90654	16.9528	0.00148078	0.0106472
GSTK1	1.51892	7.21355	16.9361	0.00148425	0.0106612
CDC6	-1.75219	2.88847	-16.9183	0.00148799	0.0106647
CDKL5	1.36684	1.57236	16.9166	0.00148833	0.0106647
FOSL1	-4.47678	2.77589	-16.9166	0.00148833	0.0106647
POLA1	-1.21038	2.30782	-16.8603	0.00150021	0.0107127
TMPRSS4	-2.71953	1.93991	-16.8576	0.00150078	0.0107131
PDCD4	1.42318	3.75375	16.8356	0.00150547	0.0107287
MAP3K5	-1.19356	1.77537	-16.8268	0.00150735	0.0107287
SPDL1	-1.28304	2.84248	-16.8263	0.00150746	0.0107287
NRARP	-1.27638	3.04702	-16.8243	0.00150789	0.0107287
LYAR	-2.03179	3.20084	-16.823	0.00150816	0.0107287
CEP85	-1.01553	2.70594	-16.8048	0.00151205	0.010749
GGTLC2	1.11022	0.555111	16.7827	0.00151682	0.0107691
SEZ6L2	1.33338	4.48526	16.7755	0.00151837	0.0107691
WDR3	-1.37009	4.88983	-16.742	0.00152563	0.0107936
CREBRF	1.90605	1.91257	16.7307	0.00152808	0.0107965
ULK1	1.05384	3.72003	16.7184	0.00153076	0.0108014
TMSB4X	-1.19573	10.5751	-16.7167	0.00153113	0.0108014
RAB17	1.4977	3.98694	16.7091	0.00153278	0.0108041
SEC24D	1.09182	2.54887	16.7026	0.0015342	0.0108099
UBL3	1.24496	4.4352	16.6627	0.00154299	0.0108423
TOM1	1.43171	3.72159	16.6515	0.00154545	0.0108559
FBXL8	1.34428	3.89487	16.6399	0.00154803	0.0108667
TIMM10	-1.17863	5.69656	-16.6284	0.00155058	0.01087
ORC6	-1.51773	3.3668	-16.5917	0.00155878	0.0109026
TVP23C-CDRT4	1.02576	2.03308	16.5826	0.00156082	0.010912
NFKBIA	1.18671	4.63245	16.569	0.00156386	0.0109259
HACD1	-1.66398	2.00389	-16.5541	0.00156723	0.0109383
CTIF	1.09536	2.76077	16.5173	0.00157555	0.0109742
NTHL1	-1.30334	3.79897	-16.4904	0.0015817	0.0109985
HADH	-1.42569	3.67258	-16.4518	0.00159055	0.0110405
TFF1	-4.2118	2.2328	-16.4349	0.00159445	0.0110464
BOLA3	-2.23667	4.5554	-16.4175	0.00159849	0.0110596
NCKAP5L	1.53531	3.00686	16.4002	0.00160252	0.0110753
ALDH4A1	1.18299	2.86021	16.3974	0.00160315	0.0110753
BLM	-1.49038	1.89012	-16.394	0.00160395	0.0110753
THRIL	-1.38898	3.1537	-16.3939	0.00160398	0.0110753
ZBED6CL	1.54289	2.99205	16.3649	0.00161075	0.011102
CYCS	-1.40038	5.06151	-16.334	0.00161804	0.0111389
MRPL40	-1.08364	3.85486	-16.3008	0.00162589	0.0111855
CDCA3	-2.45934	3.85712	-16.2918	0.00162804	0.0111907
EVA1B	1.54572	3.65209	16.2701	0.00163322	0.0112136
AMN	1.70024	2.98742	16.2475	0.00163864	0.0112434
CHAF1B	-1.30558	2.29555	-16.2402	0.00164039	0.011248
EFNA1	1.53219	4.58097	16.2401	0.00164041	0.011248
SCX	1.91998	3.69633	16.2326	0.00164223	0.0112568
OIP5	-2.20091	2.42982	-16.2135	0.00164684	0.0112768
MBNL1	-1.11516	4.79502	-16.2076	0.00164827	0.0112795
HSPD1	-1.09643	7.65451	-16.197	0.00165084	0.0112859
TBC1D4	-1.39745	2.36353	-16.1838	0.00165405	0.0112926
RILPL2	1.43002	2.71801	16.1818	0.00165454	0.0112926
COL4A2	-1.17856	2.0378	-16.1632	0.00165907	0.0113086
SLC12A4	1.13698	3.02839	16.1605	0.00165974	0.0113094
MTFR1L	1.11353	2.86956	16.1462	0.00166323	0.01132
SF3B3	-1.14884	4.18223	-16.1452	0.00166348	0.01132
EFCAB14	1.10996	5.23808	16.1076	0.00167275	0.0113607
NTMT1	-1.15989	3.78544	-16.1011	0.00167437	0.0113668
ZNF695	-1.07636	1.34429	-16.0984	0.00167505	0.0113668
SLC26A2	2.03968	3.14439	16.0938	0.00167617	0.0113672
NOP2	-1.26747	4.3175	-16.0884	0.00167751	0.0113672
AOX1	-1.47962	0.969814	-16.0773	0.00168027	0.0113744
ELP4	-1.00454	2.89318	-16.0728	0.00168139	0.0113783
UBE2C	-2.25135	7.17326	-16.048	0.0016876	0.0114126
SAMD9	-1.04613	2.72777	-16.0333	0.00169128	0.0114279
PRC1	-1.64958	4.98483	-16.011	0.00169692	0.0114386
PNPLA7	1.07538	0.572184	15.9812	0.00170447	0.0114595
NUPR1	1.66441	1.9179	15.9761	0.00170576	0.0114644
IGFN1	-1.92753	1.04725	-15.9613	0.00170953	0.0114753
U2AF1L4	1.18114	3.75561	15.9538	0.00171145	0.0114754
IRAK1	-1.41191	7.02979	-15.9334	0.00171666	0.0114858
GCAT	-1.10615	3.70401	-15.9285	0.00171792	0.0114876
WNT6	2.38338	5.06748	15.9278	0.0017181	0.0114876
CHAF1A	-1.1202	3.01	-15.9057	0.00172381	0.0115035
TSC22D3	1.98945	2.8592	15.881	0.00173018	0.0115163
ZNF497	1.17169	2.1311	15.8684	0.00173348	0.0115272
WIPI1	1.83129	1.80851	15.861	0.0017354	0.0115362
CLCF1	-1.19323	3.37837	-15.858	0.00173616	0.0115376
TROAP	-1.47143	4.04337	-15.8428	0.00174013	0.0115492
MAFF	-1.1166	3.32807	-15.8317	0.00174304	0.0115574
HIST1H2BD	2.933	4.06067	15.8283	0.00174395	0.0115574
ERO1A	-1.06328	3.66021	-15.8161	0.00174714	0.0115606
SLC25A15	-1.39583	1.79096	-15.8159	0.0017472	0.0115606
GPX2	-1.08184	5.90121	-15.806	0.0017498	0.0115689
SHISA4	1.10958	4.10368	15.7941	0.00175295	0.0115822
INPP5J	1.33191	1.3277	15.7901	0.00175402	0.0115856
PFAS	-1.08738	3.3857	-15.7728	0.00175859	0.0115918
FOXO4	2.42996	3.05757	15.7717	0.00175888	0.0115918
RPH3AL	-1.00643	0.734327	-15.7522	0.00176408	0.0116076
TAB3	1.11257	4.59242	15.7068	0.00177626	0.0116618
SNRNP25	-1.32533	4.38072	-15.7005	0.00177796	0.0116676
IMP4	-1.03055	5.72316	-15.6983	0.00177854	0.0116676
XRCC2	-1.70225	2.7269	-15.6916	0.00178036	0.0116698
NINJ2	-1.21815	1.46207	-15.6809	0.00178325	0.0116744
TUBB2A	-1.0179	1.13381	-15.6745	0.001785	0.0116769
SLC6A9	2.21937	4.32015	15.6521	0.00179108	0.0116889
UCP3	1.08556	1.50065	15.6424	0.00179372	0.0116985
ZBTB18	1.18066	4.02371	15.6084	0.00180303	0.0117333
HEG1	1.68721	2.4034	15.5965	0.00180633	0.0117443
HELZ2	1.21458	2.91726	15.5897	0.0018082	0.0117485
FOXC1	-1.61239	3.92724	-15.568	0.00181422	0.0117654
PRICKLE4	1.21432	2.2073	15.5578	0.00181703	0.0117798
OPTN	1.85247	2.2464	15.5538	0.00181815	0.0117798
FADS3	1.27578	3.7854	15.5484	0.00181966	0.0117798
FKBP9	1.02153	4.26265	15.5474	0.00181995	0.0117798
PARD6B	1.43494	2.51327	15.512	0.00182985	0.011812
PFDN2	-1.00894	5.43246	-15.5074	0.00183112	0.011812
UBALD2	-1.11801	4.23775	-15.4941	0.00183488	0.0118214
SIVA1	-1.16329	5.59153	-15.4927	0.00183528	0.0118214
ITPR2	1.1239	2.01616	15.4764	0.00183987	0.0118354
VGF	-1.08147	1.74268	-15.4532	0.00184648	0.0118594
AHR	-1.07538	2.83726	-15.4496	0.00184749	0.0118622
ABAT	-1.09367	2.57043	-15.4468	0.0018483	0.0118637
BHLHE41	-2.20327	2.75965	-15.4078	0.00185946	0.0119013
NUP155	-1.26152	3.88932	-15.3988	0.00186204	0.0119076
GPHN	-1.09048	2.12409	-15.3961	0.00186283	0.011909
SLC26A11	1.15038	2.99117	15.3842	0.00186627	0.0119217
CENPI	-1.49244	1.72627	-15.3778	0.00186809	0.0119217
DOCK11	1.10499	2.03571	15.3744	0.00186909	0.0119233
GPSM2	-1.90118	3.55062	-15.3586	0.00187367	0.011931
DKK3	1.86355	1.24323	15.3569	0.00187417	0.011931
UQCC2	-1.02263	3.88673	-15.3553	0.00187463	0.011931
UBA7	1.61782	1.48795	15.3502	0.00187612	0.011931
CNGB1	1.10038	1.58637	15.3487	0.00187654	0.011931
LONRF3	-1.04236	2.12314	-15.3473	0.00187697	0.011931
OGDHL	1.63001	2.61666	15.3215	0.0018845	0.0119552
SNRPB	-1.13045	8.15762	-15.3138	0.00188675	0.0119569
CDKN2B	1.44061	3.83698	15.3096	0.00188797	0.0119589
EFNB2	-2.55471	1.82606	-15.2543	0.00190432	0.012011
THAP8	1.49478	1.93964	15.2488	0.00190596	0.0120117
EMC9	-1.40251	4.05798	-15.2275	0.00191232	0.012043
TESK2	1.32813	1.88853	15.2071	0.00191843	0.0120632
CTSD	1.04191	8.93659	15.1957	0.00192185	0.0120718
TSSK3	1.49298	2.33197	15.1946	0.00192218	0.0120718
HPCAL1	-1.02136	5.33948	-15.1855	0.00192492	0.012082
NRP1	-1.59163	2.22643	-15.1826	0.00192579	0.0120838
TFDP2	1.18431	2.15953	15.1751	0.00192807	0.0120871
EMP1	-1.17033	3.24722	-15.1365	0.00193979	0.0121343
SGMS1	1.0076	3.68788	15.1348	0.0019403	0.0121343
ICK	1.12508	2.41869	15.1162	0.001946	0.0121516
ST3GAL1	-1.94144	2.87912	-15.0972	0.00195185	0.0121845
CENPF	-1.65711	4.3936	-15.0801	0.0019571	0.0122025
DHFR	-1.37483	3.65583	-15.0674	0.00196105	0.0122125
HACD4	1.60618	2.49924	15.0524	0.0019657	0.0122304
ANXA6	1.17628	3.1247	15.0403	0.00196945	0.0122426
SLC19A1	-1.59183	3.1943	-15.0132	0.00197792	0.0122839
HMGB1	-1.50567	6.35615	-15.0097	0.00197905	0.0122839
P2RX6	1.16398	1.18138	14.9999	0.0019821	0.0122991
ARL15	1.86203	3.06029	14.9753	0.00198986	0.0123311
DAB2	1.77347	1.33927	14.9656	0.00199295	0.0123406
TMPRSS6	1.60881	2.257	14.9594	0.0019949	0.0123453
CCDC58	-1.47453	4.48699	-14.949	0.00199822	0.0123547
PLEK2	-1.88326	2.69664	-14.8823	0.00201959	0.0124459
MT1X	-4.34352	5.73842	-14.8698	0.00202365	0.0124635
SOS2	1.60427	2.245	14.8654	0.00202506	0.0124648
PLEKHH3	1.15363	3.55486	14.827	0.00203756	0.012512
CEACAM6	-2.50909	3.11668	-14.819	0.00204019	0.0125207
DPYSL2	-1.07221	2.28111	-14.7395	0.00206649	0.012611
MRPL50	-1.10132	4.25462	-14.7283	0.00207021	0.01263
SLC20A1	-1.31348	3.96987	-14.6863	0.00208432	0.0126862
LMBRD1	1.64382	3.82595	14.6797	0.00208655	0.012696
ACCS	1.18548	1.85919	14.6749	0.00208818	0.0126984
ID1	-1.75577	2.94596	-14.6718	0.00208923	0.0126998
STK38L	1.25943	3.50241	14.6688	0.00209024	0.0126998
FBXO32	1.27882	1.58823	14.6545	0.00209512	0.012722
FANCI	-2.01597	4.07793	-14.6453	0.00209824	0.0127312
ORMDL3	1.043	4.35784	14.6331	0.0021024	0.0127512
JAG1	-1.14899	3.17885	-14.6156	0.00210841	0.0127764
GRWD1	-1.00733	4.50205	-14.5967	0.00211489	0.0127949
CDC42EP2	2.26028	3.51564	14.551	0.00213075	0.0128666
GEMIN6	-1.11105	4.01438	-14.5277	0.00213889	0.0128894
CHCHD3	-1.16765	4.70278	-14.5185	0.0021421	0.012905
PLEKHG6	1.65899	3.21197	14.509	0.00214545	0.0129158
LTB4R2	1.33759	3.30984	14.481	0.00215531	0.0129431
CLN6	-1.07729	4.03876	-14.4761	0.00215706	0.0129461
LINC01508	1.99535	2.78741	14.4633	0.0021616	0.0129516
PPM1D	1.09629	1.96543	14.463	0.00216173	0.0129516
STK38	1.43814	4.20149	14.4537	0.00216501	0.0129562
AHRR	1.73356	1.88263	14.4507	0.0021661	0.012959
RNF224	1.58404	1.50086	14.4258	0.00217501	0.0129706
GATA3	1.48588	4.03356	14.4143	0.00217911	0.0129806
TSPAN31	1.05435	3.59381	14.3933	0.00218669	0.0130145
CEP128	-1.12196	0.8175	-14.3858	0.00218942	0.0130259
RNF103	1.09177	3.39843	14.3793	0.00219174	0.0130259
YARS	-1.53845	4.10557	-14.3641	0.00219728	0.0130438
PAX8	1.32388	1.55634	14.3611	0.00219839	0.0130457
MOCOS	-1.31119	2.11486	-14.3552	0.00220053	0.0130457
CNTRL	-1.01254	1.53337	-14.335	0.00220792	0.0130694
RUVBL1	-1.474	5.56153	-14.2983	0.00222139	0.013113
MRPS10	-1.17231	4.33955	-14.2956	0.00222241	0.013113
SNHG18	1.6018	1.84637	14.29	0.00222446	0.0131134
PTTG1	-1.77716	6.13902	-14.2831	0.00222703	0.0131225
PARVB	-1.28173	2.21414	-14.2717	0.00223126	0.0131307
TMEM45A	1.05533	2.24644	14.2396	0.00224325	0.013188
ELOVL3	1.72529	2.7775	14.2342	0.00224526	0.013191
BHLHE40	-1.76522	3.53831	-14.2281	0.00224756	0.0131946
TMEM38B	-1.37181	3.08123	-14.2187	0.0022511	0.0132042
BTG2	1.09567	2.22438	14.1903	0.00226182	0.0132408
NOL11	-1.15284	3.46501	-14.1693	0.00226982	0.0132565
PDSS1	-2.17633	2.02611	-14.1682	0.00227022	0.0132565
ARSA	1.27901	2.44194	14.1323	0.00228397	0.013314
CYP1A1	1.40567	0.790875	14.1118	0.00229188	0.0133383
ING4	1.44723	3.95658	14.0958	0.00229807	0.0133585
CHST11	-1.12975	3.53713	-14.0913	0.00229982	0.0133619
PLLP	1.42767	4.89704	14.0909	0.00229994	0.0133619
ANKRD2	-1.28162	2.36977	-14.0825	0.00230323	0.0133772
GADD45B	1.53169	3.6433	14.0757	0.00230585	0.0133887
CYHR1	1.00058	4.34633	14.0533	0.00231461	0.0134031
COPRS	-1.07035	3.96707	-14.0516	0.00231527	0.0134031
AEN	-1.72867	2.95064	-14.0375	0.0023208	0.013426
DUS3L	-1.06033	4.20264	-14.0108	0.00233135	0.0134581
MMD	-1.21147	1.76475	-14.0105	0.00233147	0.0134581
WNT10A	1.58443	1.48258	14.0028	0.0023345	0.0134644
PRICKLE1	1.06065	1.26359	13.9551	0.00235352	0.0135401
CYB5R2	1.9572	1.79787	13.8754	0.00238577	0.0136407
DNAJC15	-1.23114	2.59178	-13.8707	0.0023877	0.0136407
SCLY	-1.60249	2.45176	-13.8511	0.00239577	0.0136691
SALL4	1.28031	1.95556	13.791	0.00242062	0.0137675
DONSON	-1.10549	1.82654	-13.771	0.00242902	0.0137905
MTFP1	-1.47748	4.03565	-13.7631	0.00243231	0.0138048
SSBP2	1.85149	1.73515	13.7486	0.00243841	0.0138243
NRSN2-AS1	1.00782	2.02495	13.7326	0.00244517	0.0138397
INPP5K	1.00916	3.56775	13.7266	0.00244772	0.0138397
RNASEH2B	-1.29092	2.95367	-13.7175	0.00245158	0.0138539
NAT1	1.21216	3.27637	13.7012	0.00245854	0.0138785
RAB13	1.04041	5.49272	13.6843	0.00246575	0.0138998
FOXJ1	-1.92711	1.23276	-13.6634	0.00247471	0.0139293
INPP4A	1.01962	3.54047	13.6584	0.00247685	0.0139358
SNHG5	1.53973	5.96589	13.6453	0.00248254	0.0139533
UBE2G2	-1.11974	3.69879	-13.6423	0.00248381	0.0139533
CRIP1	1.25194	7.35167	13.6026	0.00250107	0.0140074
KLK10	1.02605	1.53876	13.599	0.00250266	0.0140119
EEF2KMT	-1.59388	2.17355	-13.5917	0.00250586	0.0140228
PALM3	1.55968	3.93596	13.5827	0.00250981	0.0140364
BEX2	2.53968	2.08225	13.5784	0.00251168	0.0140364
SYT17	1.08475	2.2208	13.5602	0.00251971	0.014066
ECE2	-1.15944	4.20402	-13.5307	0.00253275	0.0141274
BRIX1	-1.61226	5.22262	-13.5168	0.00253897	0.0141477
GINS3	-1.2548	2.75004	-13.5141	0.00254017	0.0141477
DPCD	-1.54231	3.42462	-13.5058	0.00254389	0.014159
DAPP1	1.40629	2.07193	13.5026	0.00254531	0.0141631
WRAP53	-1.00762	3.23297	-13.4653	0.00256208	0.0142145
VAMP1	1.34634	2.25784	13.4626	0.0025633	0.0142145
EEF1E1	-1.29646	4.32946	-13.4519	0.00256817	0.0142309
PKMYT1	-1.73458	4.19593	-13.4512	0.00256849	0.0142309
CCDC34	-1.3432	4.24091	-13.4354	0.00257566	0.014263
HOMER2	-1.05408	0.959475	-13.4279	0.00257909	0.0142667
ZFYVE1	1.43402	2.22983	13.407	0.00258862	0.0142927
PRSS3	-2.94769	3.95654	-13.4024	0.00259077	0.0143007
KLK9	-1.46594	0.87556	-13.394	0.0025946	0.0143142
TELO2	-1.06497	3.95143	-13.3815	0.00260035	0.0143318
TUBGCP3	-1.01548	3.42628	-13.3811	0.00260056	0.0143318
ZHX2	1.09947	2.52226	13.377	0.00260244	0.0143383
TMEM171	-1.87586	1.53502	-13.3528	0.00261365	0.014381
CLCNKA	1.18626	0.666127	13.342	0.00261869	0.0143934
PRIM1	-2.01818	3.08089	-13.3287	0.00262492	0.0144162
DNASE1L1	1.0608	3.78186	13.3078	0.00263472	0.0144585
SF3A3	-1.1423	4.42002	-13.2873	0.00264436	0.0144883
DCAF6	1.13419	3.8569	13.2569	0.00265879	0.0145366
DARS2	-1.20738	2.84974	-13.2389	0.00266738	0.0145682
GMPS	-1.23784	4.82271	-13.2293	0.00267199	0.0145856
HSPA2	1.82263	3.88955	13.2177	0.00267757	0.0145973
SUV39H2	-1.55931	1.98551	-13.1991	0.00268656	0.014622
CASK	-1.39257	2.02128	-13.1898	0.00269103	0.0146383
JAK3	1.05515	1.84871	13.1848	0.00269346	0.014641
HIST1H2BK	1.10741	6.20086	13.1777	0.0026969	0.0146444
RMI1	-1.16874	2.32932	-13.1737	0.00269884	0.0146468
DUSP7	-1.29995	1.75929	-13.1616	0.00270475	0.0146677
AXL	-1.80614	1.53296	-13.1509	0.00270997	0.0146747
SUV39H1	-1.22627	2.43671	-13.1162	0.00272702	0.0147229
CITED4	1.46321	4.50394	13.0812	0.0027444	0.0147936
NDUFAF4	-1.0949	2.60332	-13.0046	0.00278292	0.0149119
C14orf132	1.15637	1.3604	13.0044	0.002783	0.0149119
TRIM17	1.54744	2.16658	13.0032	0.00278365	0.0149119
ELOVL7	-1.02895	1.74471	-12.9846	0.00279309	0.0149509
AARSD1	-1.37034	2.75646	-12.9565	0.00280753	0.0149843
ADSL	-1.05554	3.97973	-12.956	0.00280777	0.0149843
TTK	-1.94462	3.56943	-12.9513	0.00281019	0.0149881
RAD51AP1	-1.81858	3.10621	-12.9435	0.00281422	0.0149913
CEP83	-1.02261	1.48365	-12.9379	0.00281711	0.0149941
MAK16	-1.03483	1.99175	-12.8926	0.00284064	0.0150613
POLQ	-1.09161	1.85472	-12.8852	0.00284454	0.0150781
NUDT4	-1.05583	4.08721	-12.8614	0.00285702	0.0151125
TNFAIP3	-1.25898	1.09694	-12.8603	0.00285759	0.0151125
SIRPB2	-1.2792	1.10799	-12.8376	0.00286961	0.0151577
ASAP3	1.19686	2.1264	12.8298	0.00287379	0.0151748
VPS9D1	1.23132	2.23673	12.8279	0.00287477	0.0151762
ADRA2C	2.01215	1.5448	12.8215	0.00287817	0.0151853
TIMM50	-1.13277	4.75588	-12.8118	0.00288333	0.015192
MICAL2	-1.61406	1.73257	-12.7544	0.00291425	0.0153043
GPR89B	1.23052	2.05578	12.7238	0.00293091	0.0153511
TMEM25	1.11596	2.34054	12.6709	0.00296002	0.0154442
TBX20	1.01811	1.49391	12.6208	0.00298797	0.0155281
CCDC113	-1.18367	1.98576	-12.6041	0.00299735	0.0155684
ARHGAP4	1.3986	1.33928	12.5897	0.00300549	0.0155879
RAD51	-1.03656	2.17049	-12.5702	0.00301659	0.015627
TLE2	1.38592	5.0347	12.5676	0.00301804	0.015627
PYGL	1.00536	4.47463	12.564	0.00302009	0.015627
IGSF23	1.27181	0.922933	12.5632	0.00302059	0.015627
INSL4	2.06689	1.82246	12.5238	0.00304317	0.0157046
RAB43	1.24918	3.59218	12.4734	0.00307238	0.0158115
PPM1L	1.71102	2.22844	12.4572	0.00308187	0.0158296
NFE2	1.51765	1.54548	12.4525	0.00308468	0.0158398
HYPK	-1.15063	3.98585	-12.4503	0.00308591	0.0158422
KIAA0586	-1.19195	1.82487	-12.444	0.00308963	0.0158526
PCSK4	1.31822	1.71056	12.4367	0.00309394	0.0158598
RBL1	-1.16655	2.03621	-12.4114	0.00310895	0.0158991
SLC28A3	1.4662	1.37669	12.3714	0.00313281	0.0159957
SPACA4	1.10438	0.55219	12.3645	0.00313695	0.0160129
PTPN6	1.13065	4.43966	12.3591	0.00314023	0.0160177
HSP90AA1	-1.03303	9.67102	-12.3471	0.00314744	0.0160387
STEAP2	-1.20697	0.969097	-12.3073	0.00317163	0.0161106
DNAJC4	1.25202	4.96891	12.2953	0.003179	0.0161162
HPGD	-1.3891	1.10464	-12.2553	0.00320364	0.0162212
GAS5	1.47967	7.38019	12.243	0.00321128	0.016244
IARS	-1.12558	4.52359	-12.2328	0.00321762	0.0162608
INPP4B	-1.31923	1.81762	-12.231	0.00321873	0.0162618
DEGS2	1.26917	0.936815	12.2282	0.0032205	0.0162643
EVPLL	1.26436	1.91428	12.2267	0.00322141	0.0162643
CEP55	-1.57647	4.04247	-12.2253	0.00322233	0.0162643
LINC01003	1.34983	2.90527	12.2119	0.00323067	0.0162943
RNF144B	1.69348	2.13591	12.21	0.00323191	0.0162966
ATAD2	-1.57338	3.86953	-12.1826	0.00324918	0.0163637
KLHL2	-1.37022	2.71171	-12.1704	0.00325686	0.0163984
LIFR	1.22477	2.0043	12.163	0.00326159	0.0164102
ERCC8	-1.03128	2.15066	-12.1549	0.00326671	0.01642
ANXA1	-1.09998	7.27193	-12.1147	0.00329249	0.0165026
SAA2	2.68738	1.47853	12.0955	0.00330488	0.0165435
BCS1L	-1.0778	4.05262	-12.0937	0.00330602	0.0165435
AJUBA	1.07904	4.4972	12.0685	0.00332245	0.0165992
FOXN3	1.18463	1.24778	12.024	0.00335166	0.016697
STS	1.12722	1.88686	12.0091	0.00336153	0.0167349
CYP4F3	1.71323	2.86705	11.9808	0.00338035	0.0167954
GMDS	-1.38055	3.91696	-11.9743	0.00338473	0.0168051
LOXL4	1.50318	0.818735	11.9697	0.00338779	0.0168146
ITGB2	-1.00409	1.63931	-11.9514	0.00340008	0.0168409
RNASEH2A	-1.30105	5.08306	-11.9416	0.00340667	0.0168654
WBP1	1.07872	4.81222	11.9394	0.00340816	0.0168688
CDC25C	-1.89723	2.4426	-11.9092	0.00342872	0.0169284
SLC31A2	1.40007	3.68513	11.9011	0.00343423	0.0169349
CSTF2	-1.33205	3.19206	-11.8884	0.00344291	0.0169476
DTD1	-1.58602	4.06325	-11.8766	0.00345103	0.0169674
SSSCA1	-1.06318	5.38	-11.8687	0.00345647	0.016982
CDC45	-1.96954	3.13567	-11.8383	0.00347757	0.0170525
VAV3	1.91327	3.28568	11.8288	0.00348418	0.0170695
ACKR3	1.39423	2.68052	11.8023	0.00350269	0.0171318
BMP6	-1.21608	0.851271	-11.7963	0.00350696	0.0171486
SNRPF	-1.42969	6.36144	-11.7936	0.00350886	0.0171539
RPP40	-1.38738	3.12478	-11.7906	0.00351092	0.0171571
CLN3	1.25949	5.78548	11.7795	0.00351879	0.0171787
RFC2	-1.45397	3.48138	-11.774	0.00352271	0.0171891
KRT18	-1.06858	10.6788	-11.7643	0.00352956	0.0172063
PDCD5	-1.73983	5.55727	-11.7612	0.0035318	0.0172122
THBD	1.34995	1.43056	11.7461	0.00354254	0.0172492
GSTO1	-1.02376	5.23375	-11.7399	0.00354697	0.0172668
RGS20	-1.84633	1.59181	-11.7192	0.00356184	0.0172822
IRF9	1.42823	3.78281	11.716	0.00356414	0.0172857
IL1R1	1.06048	2.39888	11.7076	0.0035702	0.0173025
SPIRE2	1.30246	3.13586	11.6742	0.00359444	0.0173833
PVRIG	1.16931	1.5338	11.6546	0.00360874	0.0174276
PNO1	-1.01376	4.22135	-11.6385	0.0036206	0.0174609
TUBA4A	-1.07964	6.06768	-11.6181	0.00363566	0.0174853
MTHFR	1.29336	1.55626	11.6033	0.00364661	0.0175007
PLK2	1.06648	6.22609	11.5981	0.00365055	0.0175074
GATA2	1.29113	5.47264	11.59	0.00365652	0.017521
EIF3J	-1.20348	4.36299	-11.5635	0.00367644	0.0175745
LINC01126	1.03165	0.920875	11.5499	0.00368667	0.0176113
PTPRK	-2.30409	1.90965	-11.526	0.00370479	0.017647
STC1	1.36174	1.48928	11.5147	0.00371344	0.0176739
NEIL3	-1.60211	2.17909	-11.5016	0.00372346	0.0176971
FAM229A	2.27673	1.95197	11.4889	0.00373319	0.0177142
GDPD3	1.24853	2.95265	11.4817	0.00373868	0.0177288
HHIPL2	1.05465	3.0309	11.4217	0.00378535	0.0178845
URB2	-1.11292	2.56001	-11.3558	0.00383753	0.0180805
DHRS12	1.44031	2.03367	11.3274	0.00386036	0.0181539
MEF2A	1.07355	2.936	11.3272	0.00386051	0.0181539
DPYD	-1.89195	2.3784	-11.3247	0.00386251	0.0181578
DOK4	1.68289	2.79628	11.3032	0.00387991	0.0182189
MORN4	-1.19039	2.09753	-11.2782	0.00390027	0.018289
PNCK	2.52045	1.30794	11.2611	0.00391432	0.0183264
ARSB	-1.17421	1.31043	-11.252	0.00392185	0.0183451
WDFY2	-1.07898	1.73546	-11.2503	0.00392327	0.0183476
LMTK3	1.24203	2.64007	11.2199	0.00394846	0.0184229
HERPUD1	1.60254	3.94728	11.2002	0.00396489	0.0184665
NSMCE1	-1.22715	4.27414	-11.1993	0.00396564	0.0184665
BTC	1.03936	1.98135	11.1768	0.00398454	0.018531
CHRNA5	-1.35548	1.19216	-11.1744	0.00398657	0.0185347
NXNL2	1.80527	1.41438	11.1669	0.00399291	0.0185443
FAM89B	1.16431	5.90128	11.0785	0.00406865	0.0187771
ATP6V1C2	1.55648	1.73994	11.0666	0.00407901	0.0188017
HOXA10-AS	-1.37689	1.58008	-11.0556	0.00408857	0.0188125
RRP1	-1.25863	4.1613	-11.0436	0.00409911	0.0188337
PSAPL1	1.02219	0.659929	11.0419	0.00410058	0.0188363
RABEPK	-1.54622	3.41223	-11.0368	0.0041051	0.0188528
ELF3	1.51353	5.80315	11.0029	0.00413501	0.018944
TNFSF12	1.03851	1.07819	10.9993	0.00413822	0.018947
GDF15	1.82525	4.16783	10.9937	0.00414324	0.0189568
PUS1	-1.02524	3.8853	-10.9936	0.00414331	0.0189568
HGH1	-1.07295	3.63369	-10.9561	0.00417688	0.0190553
DNAH14	-1.29109	2.20935	-10.9452	0.00418678	0.0190716
HIVEP3	-1.3965	1.28878	-10.9372	0.00419396	0.0190855
GPAT2	-1.48698	2.54704	-10.913	0.00421599	0.0191412
RGCC	-1.16691	0.789838	-10.8902	0.0042369	0.0192109
SDCBP2	1.48661	2.91739	10.8831	0.00424338	0.0192276
CDCA4	-1.36329	3.89619	-10.8796	0.00424662	0.0192381
SNHG4	-1.16177	3.19008	-10.8755	0.00425045	0.0192428
PNPLA2	1.01634	5.75133	10.868	0.00425736	0.0192615
LRRC8D	-1.0386	3.5505	-10.8562	0.00426831	0.0192899
FCHSD1	1.08743	2.8074	10.8545	0.00426992	0.0192899
CDC25B	-1.4411	4.26299	-10.8348	0.00428829	0.0193487
TRA2B	-1.05533	4.91333	-10.8096	0.0043119	0.019419
PCSK6	1.06609	3.36474	10.7659	0.00435337	0.0195798
MRAS	1.77216	1.71592	10.7609	0.00435813	0.0195865
RASGRF1	1.20499	1.38653	10.7523	0.0043664	0.0196067
DCBLD2	-1.1273	3.52503	-10.7518	0.00436684	0.0196067
INHBA	-1.14109	2.43217	-10.7051	0.00441197	0.0197589
FAM57A	-1.3348	3.17232	-10.7037	0.00441335	0.0197589
ITGB3BP	-1.58334	3.7395	-10.6547	0.00446144	0.019872
KCP	1.0156	1.3696	10.6312	0.00448476	0.0199415
ENPP4	1.21997	1.88043	10.6091	0.00450689	0.0200093
WDR45	1.33085	3.29594	10.5892	0.00452687	0.0200726
SFR1	-1.2536	1.87546	-10.551	0.00456571	0.0201499
SDSL	1.0815	3.27205	10.5407	0.00457625	0.0201706
TMEM150A	1.00009	2.30671	10.5291	0.00458808	0.0202141
SMPD3	1.05555	1.72255	10.5057	0.00461227	0.0202861
GNG4	-1.26306	2.12938	-10.4542	0.00466607	0.0204445
NR0B1	-1.11097	3.61917	-10.4335	0.00468801	0.0205178
HSPB1	1.44042	10.3686	10.4156	0.00470696	0.0205671
SEC14L2	-1.55345	1.92244	-10.4061	0.00471714	0.02059
METTL7A	1.90764	1.86932	10.3812	0.00474387	0.020667
MYOZ1	1.19672	1.01095	10.3655	0.00476083	0.020715
NUAK1	-1.11063	1.16454	-10.3306	0.00479894	0.0208332
CCDC28A	1.00054	2.29843	10.302	0.0048304	0.0209166
C15orf41	-1.15648	2.75069	-10.2195	0.00492283	0.0211838
LYRM1	-1.5185	2.65659	-10.1611	0.00498988	0.021379
EFS	1.32201	1.59298	10.159	0.00499228	0.0213848
COMMD1	-1.13774	4.36771	-10.138	0.00501664	0.0214581
POC1A	-1.32687	2.88196	-10.1112	0.00504809	0.0215348
FAM131C	-1.04555	1.53519	-10.1086	0.00505112	0.0215388
UPP1	-1.61842	4.62308	-10.0932	0.0050693	0.0215928
KLC4	1.15386	3.31015	10.088	0.00507544	0.021605
C16orf74	-1.19901	3.73575	-10.0801	0.0050849	0.0216383
CSTA	-1.53637	0.841067	-10.0644	0.0051036	0.0216851
TOMM40	-1.27606	5.76791	-10.0606	0.00510816	0.0216903
CCNB2	-1.77965	4.24202	-10.0297	0.00514529	0.0218145
LPAR5	1.27994	2.84932	10.0123	0.0051664	0.0218503
CES4A	1.19573	1.24701	10.0038	0.00517681	0.0218854
PMAIP1	1.08961	3.37027	9.98649	0.00519792	0.0219387
LINC00467	-1.20336	2.67469	-9.97448	0.00521267	0.0219786
NDUFAF2	-1.92475	4.08125	-9.9314	0.0052661	0.0221497
UBA2	-1.01651	4.93377	-9.91699	0.00528415	0.0221986
KCNK2	-1.59723	0.877229	-9.90691	0.00529683	0.0222383
POLR3G	-1.58539	1.16839	-9.89492	0.00531196	0.0222657
SH3BGRL3	-1.1461	5.69484	-9.88922	0.00531917	0.0222823
LRRC24	1.26767	1.16508	9.88323	0.00532676	0.0223051
ADAMTSL5	1.00512	1.5433	9.87803	0.00533337	0.0223148
HOXC11	-1.42586	2.00921	-9.84411	0.00537675	0.0224237
NOC3L	-1.81343	2.46673	-9.82767	0.00539797	0.022476
NPTXR	1.41077	2.01266	9.82371	0.00540309	0.0224925
HS3ST1	-1.40726	1.3511	-9.82222	0.00540502	0.0224925
TSPAN10	2.09499	3.36472	9.79737	0.00543736	0.0225689
IGFL1	1.77898	1.35227	9.75971	0.00548688	0.022704
ENTPD8	1.13236	1.15746	9.75194	0.00549718	0.0227381
TCN2	1.21684	2.38498	9.73359	0.00552161	0.022789
SEMA6B	-1.42244	1.55829	-9.68694	0.0055844	0.022952
GBP2	1.30416	1.7456	9.66544	0.00561368	0.0230404
LINC00659	1.06076	1.19245	9.64355	0.00564371	0.0231059
CDKN2AIPNL	-1.13776	3.78815	-9.63975	0.00564895	0.0231201
PXMP2	-1.25048	3.28812	-9.60481	0.00569743	0.0232229
HYLS1	-1.49754	2.36202	-9.59631	0.00570931	0.0232443
CENPW	-2.32807	3.70697	-9.58245	0.00572874	0.0232944
CYP4B1	1.51914	1.63339	9.56313	0.00575601	0.0233722
FAM71E1	1.25767	2.02132	9.56092	0.00575914	0.0233739
COA7	-1.41548	3.37341	-9.53585	0.00579483	0.0234996
OGFRL1	-1.1864	1.61332	-9.49533	0.00585315	0.023676
UACA	-1.16759	1.55493	-9.4945	0.00585436	0.023676
XRCC4	-1.41799	2.58334	-9.47871	0.00587731	0.0237491
BLACAT1	1.13523	2.22382	9.47813	0.00587817	0.0237491
KCNJ13	1.2203	0.921971	9.42817	0.00595167	0.0239712
POP1	-1.21858	2.41214	-9.42722	0.00595307	0.0239721
CDC25A	-1.48059	1.47869	-9.38525	0.00601585	0.0241293
C1orf112	-1.71033	1.85239	-9.36442	0.00604735	0.0242245
AREG	-1.49569	0.916778	-9.36315	0.00604928	0.0242276
SNRPD1	-1.11059	4.42331	-9.34949	0.00607008	0.024263
KREMEN2	-1.16165	3.58434	-9.3481	0.00607219	0.024263
PYROXD2	1.40816	2.79466	9.29876	0.00614819	0.0244264
MORN2	-1.05486	3.78703	-9.28696	0.00616655	0.0244788
TTLL3	1.27106	1.55941	9.27255	0.00618909	0.0245452
PPIC	1.03916	4.08729	9.19163	0.00631785	0.0249127
SPATA25	1.28997	1.81162	9.17954	0.0063374	0.0249612
CDT1	-1.03822	3.67931	-9.165	0.00636105	0.0250217
TIMP4	-1.72621	1.14766	-9.1516	0.00638294	0.0250642
ZNF467	1.51948	2.91154	9.12995	0.00641853	0.0251705
MANBA	1.11664	3.33499	9.11557	0.00644233	0.0252352
GTF3C6	-1.36864	4.24435	-9.09599	0.00647494	0.0253102
RNF215	1.06612	2.59635	9.00785	0.00662462	0.0257011
TMEM86B	1.28057	3.68902	8.9906	0.00665449	0.0257928
MRPL1	-1.37947	3.08133	-8.96141	0.00670544	0.0259175
EDN1	1.43629	2.23243	8.92475	0.00677024	0.02609
EPS8L1	1.48799	3.43123	8.91818	0.00678194	0.0261001
EXOSC9	-1.27839	3.01216	-8.91194	0.00679308	0.0261249
TCN1	-1.1667	0.583352	-8.89995	0.00681457	0.0261806
KRT3	-1.08699	1.39322	-8.89957	0.00681525	0.0261806
PRR7	-1.86492	3.53317	-8.86508	0.0068776	0.0263467
DYSF	-1.03334	2.03114	-8.85045	0.00690429	0.0264196
SCLT1	-1.21661	1.57582	-8.84041	0.00692268	0.0264552
CRIP2	1.28388	6.17554	8.81812	0.00696377	0.0265687
SCD	1.32393	8.21612	8.76817	0.00705711	0.0268205
MND1	-2.00071	2.04697	-8.75646	0.00707926	0.0268658
SMPDL3A	1.14386	1.64946	8.73459	0.00712086	0.0269789
C2orf69	-1.13232	2.91936	-8.72325	0.00714258	0.0270414
CENPQ	-1.14967	2.08056	-8.69205	0.00720278	0.027189
MAFB	1.01792	1.2212	8.6657	0.00725419	0.0273141
MANSC4	-1.11892	0.962394	-8.63866	0.00730748	0.0274332
RAB40B	1.11242	2.29367	8.63587	0.00731302	0.0274332
MKRN2OS	1.15441	1.73944	8.6346	0.00731555	0.0274332
TXLNG	-1.08117	4.1262	-8.57635	0.00743242	0.0277051
ATAD5	-1.10178	1.11942	-8.57227	0.00744071	0.0277051
TRIM59	-1.07979	2.36756	-8.57156	0.00744215	0.0277051
TRAIP	-1.31811	2.20563	-8.54566	0.00749504	0.027841
JSRP1	1.04982	0.814384	8.50069	0.00758818	0.0280611
OCEL1	1.08127	2.63359	8.45507	0.00768433	0.0283306
GEMIN2	-1.32574	2.21124	-8.41673	0.00776646	0.0285418
NPY4R	1.42332	1.36723	8.3929	0.00781813	0.0286453
C22orf23	1.20585	3.23918	8.37253	0.0078627	0.0287831
ASRGL1	-1.00366	1.38793	-8.36733	0.00787412	0.0288096
NFKBIZ	1.41382	2.49082	8.36361	0.00788232	0.0288229
WNT7A	-1.03189	2.7248	-8.35834	0.00789394	0.0288515
NOP58	-1.44593	4.58624	-8.35168	0.00790866	0.02889
ZNF239	-1.03844	1.82023	-8.34873	0.0079152	0.0289061
BTNL9	1.06511	2.43527	8.34299	0.00792794	0.02894
TJP3	1.15622	3.73731	8.28449	0.00805942	0.0292825
DBP	1.32163	3.24903	8.28322	0.00806231	0.0292825
TNNC1	2.80179	2.46493	8.25954	0.00811644	0.0294085
OVCH2	1.39723	1.41087	8.23471	0.00817373	0.0295454
EFCAB2	-1.37567	2.69534	-8.16762	0.00833142	0.0299501
TM4SF19	-1.04396	2.96482	-8.12753	0.00842771	0.030184
IL11RA	1.20581	1.53167	8.1131	0.00846273	0.0302623
ANAPC7	-1.05042	3.66729	-8.11142	0.00846683	0.0302665
PSMG1	-1.18386	3.37959	-8.10996	0.00847038	0.0302718
TLR6	-1.10614	0.721601	-8.10863	0.00847362	0.0302751
ETS1	-1.05757	1.03686	-8.02663	0.00867705	0.0308315
PRRT3-AS1	-1.16144	1.4815	-8.01996	0.00869389	0.0308702
RSRP1	1.10414	4.04613	8.01447	0.00870779	0.0309142
ALG8	-1.06893	4.02126	-7.92501	0.00893878	0.0314961
SLC25A45	1.40258	2.66916	7.91645	0.0089613	0.0315222
HSD11B2	-1.00498	1.9704	-7.90368	0.00899512	0.0316036
PDGFD	1.26089	1.73709	7.87344	0.00907583	0.0317392
C9orf40	-1.11935	2.18452	-7.84547	0.00915143	0.0319437
PLCXD2	-1.10073	2.11872	-7.80562	0.00926065	0.032187
PITRM1	-1.11502	3.84193	-7.80501	0.00926232	0.032187
MEIS2	-1.2198	2.24013	-7.80238	0.00926961	0.0321922
MEX3D	1.34621	5.54674	7.7048	0.00954528	0.0328765
GPR1	1.34086	2.35146	7.70438	0.00954647	0.0328765
POLM	1.00813	2.96242	7.66965	0.00964738	0.0330644
ALG10	-1.00272	1.90976	-7.5891	0.00988728	0.0336691
PGAM2	1.29809	1.27804	7.54632	0.0100181	0.0340173
SMARCA5-AS1	-1.24699	1.70941	-7.50885	0.0101347	0.0343002
NSF	1.04283	0.761739	7.49386	0.0101818	0.0344005
HIST1H2AK	1.37742	1.10176	7.44401	0.0103409	0.0348073
SLC27A1	1.02436	2.40265	7.4276	0.0103941	0.0349238
SNRPA1	-1.16542	4.67856	-7.41736	0.0104275	0.035005
VIPR1	1.22537	1.12398	7.40403	0.0104711	0.0351084
NGF	-1.17685	3.71209	-7.38528	0.0105329	0.0352415
SLC18B1	-1.04847	2.29616	-7.36933	0.0105859	0.0353673
CHEK2	-1.17812	3.22793	-7.36135	0.0106126	0.0354277
SLC38A9	1.09711	3.4144	7.33968	0.0106854	0.0356021
SLC46A3	1.18718	1.77785	7.28641	0.0108675	0.0360252
GPR176	1.12391	0.855986	7.27952	0.0108914	0.0360793
AGR2	-3.03769	2.76995	-7.25815	0.0109659	0.0362449
ADPRH	1.35097	0.925572	7.24958	0.010996	0.0363327
RNF225	1.6804	1.28881	7.2187	0.0111054	0.036583
PLEKHO2	1.02703	1.96491	7.19968	0.0111735	0.0367723
C11orf54	1.21499	3.43693	7.14164	0.011385	0.0372552
GS1-594A7	1.78627	2.26503	7.07188	0.0116468	0.0378564
NMB	-1.53094	3.4379	-7.06245	0.0116828	0.0379356
YIPF1	1.33698	3.70244	6.98193	0.0119969	0.0386463
EREG	-1.15272	1.20995	-6.93683	0.012178	0.039023
MNS1	-1.14155	1.53374	-6.93474	0.0121865	0.0390443
MCEE	1.32959	3.18369	6.84308	0.0125669	0.0399354
AUNIP	-1.05588	1.6458	-6.83525	0.0126002	0.0400288
RAD51-AS1	1.15143	1.69905	6.82048	0.0126632	0.0401614
NDRG2	1.10492	2.79053	6.79804	0.01276	0.0404124
BIK	-1.12769	1.38281	-6.78401	0.0128209	0.0405435
MYL9	1.77497	2.82718	6.75099	0.0129661	0.0408277
INO80B	1.17399	3.72402	6.74269	0.0130029	0.0409252
BPIFA1	-1.34651	0.673254	-6.68914	0.0132442	0.0415386
EIF5AL1	-1.1383	1.78979	-6.68655	0.013256	0.0415511
IL15RA	-1.08561	1.20429	-6.66845	0.0133391	0.0417016
SPA17	-1.14318	2.59959	-6.65791	0.0133878	0.0418122
VAMP7	-1.34556	1.57004	-6.64599	0.0134432	0.0419093
DCAF13	-1.34235	3.878	-6.62059	0.0135624	0.042202
HIST1H4H	2.22122	2.42148	6.58615	0.0137262	0.042548
CMC2	-1.14575	4.81133	-6.56296	0.0138381	0.0427927
BAMBI	1.29909	2.58542	6.56218	0.0138419	0.0427977
RIBC2	-1.19101	1.74736	-6.47972	0.0142505	0.0438196
RAD51C	-1.18792	3.57949	-6.37456	0.0147965	0.0450755
RERG	1.163	1.67252	6.34184	0.0149723	0.0454639
NASP	-1.09754	4.29367	-6.30895	0.015152	0.0458413
LGALS9B	-1.73741	1.44381	-6.24664	0.0155008	0.0466143
MRPL39	-1.16554	3.35448	-6.22885	0.0156024	0.0467971
PIGL	-1.44186	2.52958	-6.20778	0.015724	0.0470902
C6orf141	-1.00307	0.527535	-6.20643	0.0157319	0.0471069
ME3	-1.29002	2.83921	-6.17916	0.0158913	0.0474532
LYNX1	1.25061	2.59782	6.17914	0.0158914	0.0474532
HIST1H2BC	2.44819	2.71829	6.17129	0.0159378	0.0475582
SLC4A8	1.08812	1.26264	6.11959	0.0162476	0.048281
RAET1E-AS1	1.20384	1.13215	6.10652	0.0163272	0.0484688
GSTO2	-1.17311	2.38413	-6.08645	0.0164507	0.0487024
SSBP1	-1.32192	5.02671	-6.07047	0.0165499	0.0488481
INO80B-WBP1	1.09733	1.34961	6.01892	0.0168755	0.0496055
